# Supplementary material for: Transcriptional Response of the Mussel Mytilus galloprovincialis (Lam.) following Exposure to Heat Stress and Copper
Source: PLoS One. 2013 Jun 25;8(6):e66802. doi: 10.1371/journal.pone.0066802 (PMC3692493; doi:10.1371/journal.pone.0066802)
Supplement: Table S2 — The total array sequence names, their description and their associated GOs(Blast2GO output) (Additional information to Figure 4 ). (XLS) [file pone.0066802.s003.xls]

## Sheet: Foglio1
Supplementary Table S2. The total array sequence names, their description and the associated GOs (Blast2GO output). (Additional information to Fig. 4)
Seq. Name	Seq. Description	Seq. Length	#Hits	min. eValue	mean Similarity	#GOs	GOs	Enzyme Codes	InterProScan
AJ623795	zygote arrest 1	350	20	19	61%	9	F:zinc ion binding; P:multicellular organismal development; F:chitin binding; F:receptor activity; F:transcription factor activity; C:nucleus; F:sequence-specific DNA binding; F:protein binding; F:nucleic acid binding		IPR001002; IPR001368; IPR001628; IPR001841; IPR002867; IPR003604
AJ626118	zinc finger swim domain containing protein 5	539	20	70	83%	5	F:RNA binding; P:RNA processing; F:ribonuclease III activity; F:zinc ion binding; F:endonuclease activity	EC:3.1.26.3	IPR003651
AJ624136	zinc finger ring finger 2	531	13	11	46%	4	C:endosome; P:ubiquitin cycle; F:zinc ion binding; F:protein binding		no IPS match
AJ623644	zinc finger proteinc3h type-like 2	461	20	37	82%	7	C:cytoplasm; P:regulation of mRNA stability; P:cell proliferation; F:transcription factor activity; C:nucleus; F:zinc ion binding; F:nucleic acid binding		IPR000571; IPR000571
AJ516467	zinc finger protein 228	534	20	65	66%	10	F:DNA binding; C:nucleus; F:zinc ion binding; P:regulation of transcription, DNA-dependent; F:nucleic acid binding; F:transcription regulator activity; P:regulation of transcription; F:protein binding; P:intracellular signaling cascade; C:intracellular		IPR000306; IPR001222; IPR001781; IPR001965; IPR002219; IPR003604; IPR003656; IPR007086; IPR007087; IPR015880
AJ625430	zinc finger e-box binding homeobox 2	534	20	6	51%	7	F:binding; P:transcription; P:developmental process; C:intracellular; F:zinc ion binding; F:nucleic acid binding; C:nucleus		IPR000118; IPR000315; IPR003604; IPR007087; IPR015880
AJ625676	zinc finger	529	8	5	42%	6	F:nucleic acid binding; C:nucleus; F:zinc ion binding; F:transcription regulator activity; P:regulation of transcription; C:intracellular		IPR001222; IPR003604; IPR007087; IPR015880
AJ516508	y-linked zinc finger protein 2	550	20	6	69%	4	F:metal ion binding; C:intracellular; P:regulation of transcription; F:zinc ion binding		IPR015880
AJ624813	x-ray repair complementing defective repair in chinese hamster cells 6	538	20	10	52%	4	C:protein complex; F:nucleic acid binding; P:double-strand break repair; C:nucleus		IPR003034
AJ624010	wiskott-aldrich syndrome-like	464	20	40	78%	15	C:cytoplasm; P:cell motion; P:protein complex assembly; F:small GTPase regulator activity; C:lamellipodium; P:response to bacterium; F:protein binding; P:actin nucleation; P:actin polymerization or depolymerization; C:nucleus; P:protein modification proce		IPR000203
AJ625482	williams beuren syndrome chromosome region 22	533	20	65	82%	3	C:nucleus; F:methyltransferase activity; P:metabolic process	EC:2.1.1	IPR013216
AJ516360	wap four-disulfide core domain 5 precursor	532	15	6	45%	6	F:porin activity; C:integral to membrane; F:serine-type endopeptidase inhibitor activity; C:outer membrane; F:zinc ion binding; F:peptidase inhibitor activity		IPR000058; IPR000737; IPR002172; IPR006150; IPR006212; IPR008197; IPR015874
AJ625169	voltage-dependent anion channel 3	437	0			3	C:mitochondrial outer membrane; P:anion transport; F:voltage-gated anion channel activity		IPR001925
AJ516818	vitelline membrane outer layer 1 homolog	550	19	9	47%	0			IPR005515
AJ625914	vitelline envelope zona pellucida domain 9	528	9	7	45%	2	F:structural molecule activity; C:viral capsid		no IPS match
AJ625872	vitelline envelope zona pellucida domain 7	550	20	13	53%	1	F:receptor activity		IPR001507; IPR001762
AJ625803	vitelline envelope zona pellucida domain 6	432	20	12	46%	0			IPR001507
AJ516619	vitelline coat lysin m7	532	20	21	58%	1	F:sugar binding		IPR001304
AJ516720	vitelline coat lysin m7	470	20	33	90%	1	F:sugar binding		IPR001304; IPR003006
AJ516774	vitelline coat lysin m7	550	20	75	99%	1	F:sugar binding		IPR001304
AJ516558	viral a-type inclusion	550	20	18	50%	1	F:hydrolase activity		no IPS match
AJ624754	viral a-type inclusion	536	20	13	49%	4	P:vesicle-mediated transport; P:cellular component organization; F:protein binding; C:cytoplasm		IPR002017
AJ516565	very low density lipoprotein receptor	552	20	19	53%	4	P:cellular process; F:binding; C:membrane; P:cell communication		IPR000884; IPR001774; IPR002172
AJ625253	variable surface lipoprotein vsp422-3	538	1	4	44%	0			no IPS match
AJ516900	variable region-containing chitin-binding protein 3	547	20	9	44%	5	C:extracellular region; C:integral to membrane; F:chitin binding; P:chitin metabolic process; F:serine-type endopeptidase inhibitor activity		IPR000877; IPR002049; IPR002557; IPR002895; IPR006212
AJ625139	vacuolar protein sorting 26 homolog b	553	20	87	91%	8	C:retromer complex; P:protein transport; C:cytosol; F:protein transporter activity; P:vacuolar transport; F:protein binding; P:retrograde transport, endosome to Golgi; P:transcription		IPR003618; IPR005377
AJ625554	uromodulin precursor	482	20	5	50%	8	C:extracellular space; C:cytoplasmic membrane-bounded vesicle; P:negative regulation of cell proliferation; C:extrinsic to membrane; F:calcium ion binding; C:integral to membrane; F:GPI anchor binding; P:cellular defense response		no IPS match
AJ626415	urease accessory protein f	476	16	18	49%	6	C:cytoplasmic membrane-bounded vesicle; P:nitrogen compound metabolic process; C:mitochondrion; F:nickel ion binding; F:DNA binding; P:DNA repair		IPR006642
AJ624082	upstream of nras	535	20	27	58%	3	P:biological_process; F:DNA binding; F:nucleic acid binding		IPR002059; IPR011129
AJ624533	upstream of nras	531	20	16	71%	4	C:mitochondrial inner membrane; F:nucleic acid binding; F:peroxidase activity; F:DNA binding	EC:1.11.1.7	IPR002059
AJ516485	upf0139 protein cgi-140	549	20	46	87%	1	C:integral to membrane		IPR005351
AJ625354	universal stress protein	533	20	12	50%	5	P:response to stress; C:plastid; F:nucleic acid binding; C:intracellular; F:zinc ion binding		IPR006015; IPR006016; IPR007087
AJ624863	uncoordinated family member (unc-89)	537	20	91	49%	4	P:protein metabolic process; P:multicellular organismal process; P:cellular process; F:protein serine/threonine kinase activity		IPR003598; IPR007110; IPR013098
AJ625152	uncoordinated family member (unc-89)	437	14	7	44%	2	C:cell; P:metabolic process		IPR003598; IPR003599; IPR007110; IPR000583
AJ623726	ubiquitinisoform cra_a	429	20	52	96%	1	P:protein modification process		IPR000626
AJ625700	ubiquitinisoform cra_a	532	20	86	99%	1	P:protein modification process		IPR000626
AJ624056	ubiquitin specific protease 52	433	20	42	74%	5	F:cysteine-type peptidase activity; P:nuclear-transcribed mRNA poly(A) tail shortening; P:nuclear-transcribed mRNA catabolic process, exonucleolytic; C:cytoplasm; F:3'-5'-exoribonuclease activity		no IPS match
AJ624454	ubiquitin a-52 residue ribosomal protein fusion product 1	457	20	63	97%	22	P:ATP-dependent proteolysis; P:axon guidance; P:ER-associated protein catabolic process; F:transcription regulator activity; P:positive regulation of transcription; F:protein binding; P:translation; P:regulation of transcription, DNA-dependent; P:regulati	EC:3.6.5.3	IPR000626; IPR001876; IPR001878; IPR001975
AJ516527	ubiquinol-cytochrome c reductase complex	245	12	5	61%	5	F:ubiquinol-cytochrome-c reductase activity; P:transport; P:mitochondrial electron transport, ubiquinol to cytochrome c; C:mitochondrial respiratory chain; C:mitochondrial envelope		IPR008027; PD027235 (PRODOM)
AJ624479	ubiquinol-cytochrome c reductase binding protein	494	20	19	68%	5	C:mitochondrial respiratory chain complex III; F:oxidoreductase activity; P:mitochondrial electron transport, ubiquinol to cytochrome c; P:electron transport; F:ubiquinol-cytochrome-c reductase activity		IPR003197
AJ623346	uba and wwe domain containing 1	441	20	14	61%	9	P:protein polyubiquitination; P:histone ubiquitination; F:DNA binding; F:ubiquitin-protein ligase activity; F:protein binding; C:intracellular part; F:transcription factor activity; C:nucleus; F:zinc ion binding	EC:6.3.2.19	IPR000967
AJ624539	u3 small nucleolarhomolog a	552	20	21	73%	7	P:developmental process; F:protein binding; P:cellular process; C:intracellular part; P:rRNA processing; C:small-subunit processome; F:zinc ion binding		IPR006709; IPR000058
AJ516474	tyra protein	543	20	27	55%	0			IPR006314
AJ625415	tyr3_caeeltyrosinase-like protein tyr-3 precursor	533	6	5	50%	0			no IPS match
AJ625441	typealphaisoform cra_a	426	20	8	51%	5	P:multicellular organismal process; C:cellular_component; P:cellular process; C:cytoplasm; P:phosphate transport		IPR008160; IPR008161
AJ516447	typealpha 2	504	20	6	53%	9	C:cytoplasm; P:cell-cell adhesion; F:protein binding, bridging; P:extracellular matrix organization; P:phosphate transport; C:basement membrane; P:epithelial cell proliferation; F:extracellular matrix structural constituent conferring tensile strength; C:		IPR001073
AJ624935	typealpha 2	420	20	5	52%	11	C:cytoplasm; P:cell-cell adhesion; F:protein binding, bridging; P:extracellular matrix organization; P:phosphate transport; C:basement membrane; P:epithelial cell proliferation; F:extracellular matrix structural constituent conferring tensile strength; C:		IPR001841; IPR001073
AJ623428	typealpha 1	343	18	6	59%	6	C:extracellular region; C:cytoplasm; F:chitin binding; P:cell adhesion; F:structural molecule activity; P:chitin metabolic process		IPR002035
AJ624195	typealpha 1	387	20	7	62%	5	F:extracellular matrix structural constituent; C:collagen; C:cytoplasm; P:cell adhesion; P:phosphate transport		IPR008160; IPR008161
AJ624607	typealpha 1	295	20	7	60%	4	F:protein binding; P:cell adhesion; F:structural molecule activity; C:collagen		IPR002035
AJ624628	typealpha 1	539	20	12	55%	3	C:collagen type XII; F:molecular_function; P:biological_process		IPR002035
AJ624704	typealpha 1	531	20	10	51%	1	C:extracellular region part		IPR002035; IPR002035
AJ625457	typealpha 1	538	20	27	53%	4	C:cellular_component; P:biological_process; F:extracellular matrix structural constituent; C:collagen		IPR000885
AJ624149	tumortranslationally-controlled 1	542	20	15	67%	2	C:cytoplasm; F:calcium ion binding		IPR001983
AJ624080	tumor protein p53 inducible protein 3	520	20	17	69%	2	P:induction of apoptosis by oxidative stress; F:molecular_function		IPR013149
AJ516643	tubulin-specific chaperone a	456	14	8	93%	8	C:cytoplasm; ; ; F:chaperone binding; P:post-chaperonin tubulin folding pathway; F:unfolded protein binding; C:microtubule; P:tubulin complex assembly		IPR004226
AJ625032	tubulin alpha-1 chain	538	20	70	100%	7	P:microtubule-based movement; C:protein complex; F:GTP binding; P:protein polymerization; F:structural molecule activity; F:GTPase activity; C:microtubule	EC:3.6.5.1; EC:3.6.5.2; EC:3.6.5.3; EC:3.6.5.4	IPR002452; IPR008280
AJ623937	tubulin alpha 1	155	20	13	74%	6	P:microtubule-based movement; F:GTP binding; C:tubulin complex; F:beta-tubulin binding; F:protein heterodimerization activity; F:structural molecule activity		IPR003008
AJ624491	trypsin-like proteinase	537	20	33	58%	3	F:serine-type endopeptidase activity; P:biological_process; P:proteolysis	EC:3.4.21	IPR001254; IPR001314
AJ624548	trypsin-like enzyme	534	20	13	47%	3	F:peptidase activity; F:serine-type endopeptidase activity; P:proteolysis		IPR001254
AJ623938	trove domainmember 2	309	20	16	71%	3	P:transcription from RNA polymerase III promoter; F:RNA binding; C:ribonucleoprotein complex		no IPS match
AJ624112	trove domainmember 2	503	20	11	61%	3	P:transcription from RNA polymerase III promoter; F:RNA binding; C:ribonucleoprotein complex		no IPS match
AJ625357	troponin i	529	20	17	72%	2	F:molecular_function; P:defense response		IPR003614; IPR001978
AJ625392	tropomyosin	535	20	49	94%	4	F:transcription factor activity; C:nucleus; F:sequence-specific DNA binding; F:protein dimerization activity		IPR000533; IPR000727; IPR002017; IPR004827
AJ624726	trna splicing endonuclease 2 homolog	540	20	20	68%	3	F:nuclease activity; C:cellular_component; P:RNA processing		IPR013256; IPR001849
AJ625521	tripartite motif-containing 56	531	20	11	46%	12	C:intracellular organelle; F:transcription regulator activity; P:regulation of transcription, DNA-dependent; F:protein binding; F:zinc ion binding; C:intracellular; F:transcription factor activity; C:nucleus; F:sequence-specific DNA binding; F:serine-type		IPR000058; IPR000306; IPR000315; IPR000433; IPR000679; IPR000877; IPR001138; IPR001841; IPR001965; IPR002219; IPR003615; IPR011017
AJ623687	tripartite motif-containing 45	288	3	4	59%	3	F:zinc ion binding; C:intracellular; F:nucleic acid binding		IPR000315; IPR007087
AJ624830	tripartite motif-containing 45	533	20	8	45%	10	F:hydrogen ion transporting ATP synthase activity, rotational mechanism; F:zinc ion binding; P:ATP synthesis coupled proton transport; F:protein binding; F:proton-transporting ATPase activity, rotational mechanism; C:proton-transporting two-sector ATPase		IPR000315; IPR000679; IPR001138
AJ516827	tripartite motif-containing 33	533	20	12	48%	5	F:binding; P:biological_process; C:intracellular; F:zinc ion binding; F:nucleic acid binding		IPR000315; IPR007087; IPR013993; IPR015880
AJ623727	trf1-interacting ankyrin-related adp-ribose polymerase	424	20	58	83%	5	F:protein binding; F:NAD+ ADP-ribosyltransferase activity; P:telomere maintenance via telomerase; P:protein amino acid ADP-ribosylation; C:nucleus	EC:2.4.2.30	IPR002110; IPR002110; IPR002110
AJ626420	trefoil factor 2	451	20	18	56%	2	P:multicellular organismal process; P:defense response		IPR000519; IPR000637
AJ516896	trap-c2 extracellular protein	486	20	18	45%	8	C:membrane; C:extracellular space; F:growth factor activity; P:multicellular organismal development; P:cell adhesion; C:proteinaceous extracellular matrix; P:cell differentiation; F:zinc ion binding		IPR000884; IPR011016
AJ624522	transmembraneserine 2	505	20	9	48%	3	F:serine-type endopeptidase activity; C:membrane; P:proteolysis	EC:3.4.21	IPR001254
AJ516594	transmembrane protein 32	542	13	5	72%	2	C:integral to membrane; C:endoplasmic reticulum		no IPS match
AJ623756	transmembrane emp24 protein transport domain containing 7	372	20	39	75%	5	F:protein transmembrane transporter activity; P:intracellular protein transport; C:membrane; P:transport; C:integral to membrane		IPR000348; IPR009038
AJ624650	transmembrane and coiled-coil domains 4	532	20	16	51%	1	C:integral to membrane		no IPS match
AJ625592	translokin isoform 3	532	20	16	65%	12	P:fibroblast growth factor receptor signaling pathway; C:Golgi apparatus; P:protein import into nucleus, translocation; C:centrosome; P:spermatid development; C:nucleus; F:protein homodimerization activity; F:fibroblast growth factor binding; C:microtubul		IPR004827; IPR010597
AJ623675	translin	292	20	22	87%	6	C:cytoplasm; C:nucleus; F:DNA binding; F:protein binding; F:mRNA binding; P:DNA recombination		IPR002848; IPR002848
AJ623769	translin	295	20	29	88%	6	F:RNA binding; C:cytoplasm; C:nucleus; F:DNA binding; F:protein binding; P:DNA recombination		IPR002848
AJ624761	translationally controlled tumor protein	530	3	4	73%	2	C:cytoplasm; F:calcium ion binding		no IPS match
AJ516583	transglutaminasee polypeptide	550	20	44	62%	7	F:metal ion binding; F:transferase activity, transferring acyl groups; F:guanyl nucleotide binding; P:protein metabolic process; P:cell differentiation; C:intracellular part; P:epidermis morphogenesis		IPR002931
AJ623707	transducer of1a	413	20	13	65%	5	P:SMAD protein nuclear translocation; P:negative regulation of BMP signaling pathway; P:negative regulation of osteoblast differentiation; F:SMAD binding; F:transcription corepressor activity		IPR002087
AJ623779	transcription factor rel 1	393	2	7	63%	3	F:transcription factor activity; C:nucleus; P:regulation of transcription, DNA-dependent		no IPS match
AJ624700	tpr repeat	360	13	6	56%	7	F:nucleic acid binding; F:ubiquitin-protein ligase activity; P:ubiquitin cycle; F:zinc ion binding; F:protein binding; C:cytoplasm; P:phosphate transport		IPR008160
AJ625862	tmsb4x protein	464	20	13	90%	8	C:cytoskeleton; P:regulation of cell migration; F:actin binding; P:sequestering of actin monomers; C:nucleus; C:cytosol; C:cytoplasm; P:cytoskeleton organization		IPR001152
AJ626397	titin	554	20	8	48%	7	P:cellular process; F:binding; C:sarcomere; F:transcription factor activity; C:nucleus; F:sequence-specific DNA binding; P:regulation of transcription		IPR003598; IPR003599; IPR003657; IPR006586; IPR007110; IPR013098
AJ516630	tip120 protein	513	20	59	80%	8	P:cell differentiation; F:transcription activator activity; F:protein binding; P:protein ubiquitination; C:nucleus; P:regulation of transcription, DNA-dependent; C:ubiquitin ligase complex; P:negative regulation of catalytic activity		no IPS match
AJ626357	tho complex 5	535	20	31	67%	2	F:protein binding; P:negative regulation of macrophage differentiation		no IPS match
AJ623801	thioredoxin-like 5	263	20	23	71%	3	F:thiol-disulfide exchange intermediate activity; F:electron carrier activity; P:electron transport		IPR010357
AJ516433	tetratricopeptide repeat domain 25	503	20	44	73%	3	C:cytoplasm; P:metabolic process; F:transferase activity		IPR001440; IPR007330; IPR013026; IPR001917
AJ516489	testis-specific serine kinase 4	539	20	52	70%	7	P:spermatogenesis; P:protein amino acid phosphorylation; F:ATP binding; F:magnesium ion binding; F:protein serine/threonine kinase activity; F:protein kinase activity; F:protein tyrosine kinase activity		IPR000719; IPR001245; IPR002290; IPR008271
AJ624427	testis specific gene a2	541	0			0			IPR003409
AJ625516	testicular haploid expressed gene	488	7	11	55%	4	C:cytoplasm; P:chaperone-mediated protein complex assembly; P:spermatogenesis; F:protein binding		IPR006623
AJ624004	tenascin r	534	20	32	66%	7	C:extracellular space; P:axon guidance; P:cell adhesion; C:cell part; F:molecular_function; F:receptor binding; P:signal transduction		IPR002181
AJ625616	tbc1 domainmember 25	537	20	34	61%	1	F:transaminase activity		IPR000270
AJ623498	tao kinase 1	530	20	21	78%	5	P:cell cycle; P:protein amino acid phosphorylation; F:ATP binding; F:protein serine/threonine kinase activity; P:cell division		no IPS match
AJ625058	t-cell lymphoma invasion and metastasis 1	539	20	33	62%	8	P:small GTPase mediated signal transduction; P:regulation of axonogenesis; C:synapse; F:guanyl-nucleotide exchange factor activity; P:actin cytoskeleton organization; F:protein binding; P:regulation of synapse structure and activity; C:cell part		IPR001849
AJ624232	subfamilymember 15	533	20	35	74%	6	P:nematode larval development; P:embryonic development ending in birth or egg hatching; F:protein binding; C:membrane; P:protein transport; F:heat shock protein binding		IPR001623; IPR015909
AJ624019	subfamilymember 13	398	20	24	83%	7	F:aminoacyl-tRNA ligase activity; P:protein folding; F:heat shock protein binding; F:ATP binding; F:unfolded protein binding; P:tRNA aminoacylation for protein translation; P:receptor-mediated endocytosis		IPR003169
AJ626391	stromal antigen 2	296	20	17	83%	6	P:meiosis; P:mitosis; F:binding; C:nucleus; P:chromosome segregation; P:cell division		no IPS match
AJ625707	spore coat protein x	531	6	5	57%	0			IPR000118
AJ623595	spondinextracellular matrix protein	430	20	5	56%	5	C:extracellular space; F:growth factor activity; P:multicellular organismal development; P:cell adhesion; C:proteinaceous extracellular matrix		IPR000884
AJ625143	spondinextracellular matrix protein	538	20	23	40%	6	C:integral to membrane; F:growth factor activity; P:multicellular organismal development; P:cell adhesion; C:proteinaceous extracellular matrix; P:cell differentiation		IPR000884
AJ625542	splicing factorsubunit 3	528	20	65	83%	6	F:RNA splicing factor activity, transesterification mechanism; C:spliceosome; F:zinc ion binding; P:nuclear mRNA splicing, via spliceosome; F:serine-type endopeptidase inhibitor activity; F:nucleic acid binding		IPR000215; IPR003034
AJ625034	spliceosome associated protein	539	20	43	75%	5	C:spliceosome; P:RNA splicing; F:protein binding; F:nucleic acid binding; C:intracellular		IPR001909; IPR013256
AJ625899	spi1_craviserine protease inhibitor cvsi-1 precursor	405	1	5	43%	2	F:serine-type endopeptidase inhibitor activity; C:extracellular space		IPR001762; IPR002049
AJ625420	sorting nexin 6	507	20	52	82%	12	C:cytoplasm; F:phosphoinositide binding; P:intracellular signaling cascade; P:negative regulation of transforming growth factor beta receptor signaling pathway; F:protein transporter activity; P:intracellular protein transport; ; P:negative regulation of		IPR001683
AJ624586	sorbin and sh3 domain containingpartial	488	20	20	66%	3	F:transporter activity; P:transport; C:integral to membrane		IPR007114; IPR011701; SSF103473 (SUPERFAMILY)
AJ625257	sonic hedgehog	440	20	7	49%	6	P:biological_process; P:proteolysis; P:cell communication; P:multicellular organismal development; F:peptidase activity; F:serine-type endopeptidase inhibitor activity		IPR001767; IPR003586; IPR000215
AJ625349	solute carrier family 6member 8	534	20	40	83%	9	C:integral to plasma membrane; P:neurotransmitter transport; F:creatine:sodium symporter activity; F:nucleic acid binding; P:creatine transport; F:sodium ion binding; P:sodium ion transport; F:neurotransmitter:sodium symporter activity; C:membrane		IPR000175
AJ625348	solute carrier family 16 (monocarboxylic acid transporters)member 12	532	20	12	62%	4	F:monocarboxylic acid transmembrane transporter activity; P:transport; C:integral to membrane; F:transporter activity		IPR007114; IPR011701
AJ625665	snf1-like kinase 2	401	20	32	71%	10	C:cytoplasm; P:regulation of insulin receptor signaling pathway; P:protein amino acid phosphorylation; P:protein kinase cascade; P:regulation of mitotic cell cycle; F:ATP binding; F:magnesium ion binding; C:nucleus; P:regulation of cell differentiation; F		IPR000449
AJ516441	smc hinge domain containing 1	512	13	49	72%	4	F:ATP binding; C:chromosome; P:chromosome organization; F:protein binding		no IPS match
AJ626179	small nuclear ribonucleoprotein sm d1	530	20	30	97%	12	C:cytoplasm; ; P:nematode larval development; C:small nucleolar ribonucleoprotein complex; F:RNA splicing factor activity, transesterification mechanism; C:spliceosome; F:protein binding; C:small nuclear ribonucleoprotein complex; P:growth; P:spliceosome		IPR001163; IPR006649; SM00364 (SMART)
AJ626329	small nuclear ribonucleoprotein sm d1	530	20	30	97%	12	C:cytoplasm; ; P:nematode larval development; C:small nucleolar ribonucleoprotein complex; F:RNA splicing factor activity, transesterification mechanism; C:spliceosome; F:protein binding; C:small nuclear ribonucleoprotein complex; P:growth; P:spliceosome		IPR001163; IPR006649; SM00364 (SMART)
AJ516799	small nuclear ribonucleoprotein polypeptide g	551	20	29	87%	8	C:small nucleolar ribonucleoprotein complex; F:RNA splicing factor activity, transesterification mechanism; C:spliceosome; F:protein binding; C:small nuclear ribonucleoprotein complex; P:spliceosome assembly; P:mRNA metabolic process; C:ribonucleoprotein		IPR001163; IPR006649
AJ516404	small nuclear ribonucleoprotein d3	511	20	19	91%	17	C:cytoplasm; P:neuron differentiation; P:nematode larval development; C:spliceosome; F:protein binding; P:embryonic development ending in birth or egg hatching; P:muscle organ development; C:small nuclear ribonucleoprotein complex; P:reproduction; P:growt		IPR001163; IPR006649; IPR000306; IPR001610
AJ625083	small nuclear ribonucleoprotein d2	536	20	51	94%	8	C:small nucleolar ribonucleoprotein complex; F:RNA splicing factor activity, transesterification mechanism; C:spliceosome; F:protein binding; C:small nuclear ribonucleoprotein complex; P:spliceosome assembly; P:mRNA metabolic process; C:ribonucleoprotein		IPR001163; IPR006649
AJ516537	small nuclear ribonucleoprotein b	369	20	18	93%	9	C:cytoplasm; F:DNA binding; C:small nucleolar ribonucleoprotein complex; C:spliceosome; F:RNA binding; F:protein binding; C:small nuclear ribonucleoprotein complex; P:nuclear mRNA splicing, via spliceosome; P:regulation of transcription, DNA-dependent		no IPS match
AJ624926	small heat shock protein p26	553	14	7	50%	3	P:protein folding; C:membrane; P:response to unfolded protein		IPR002068
AJ516844	small acidic protein	547	20	14	60%	3	C:cellular_component; F:molecular_function; P:biological_process		no IPS match
AJ623546	slit homolog 1	284	5	5	50%	8	C:extracellular space; P:axon guidance; F:calcium ion binding; F:receptor binding; P:brain development; P:establishment of nucleus localization; P:defense response; F:peptidase inhibitor activity		IPR001881; IPR002895; IPR003614; IPR006210; IPR008197; IPR013032
AJ624786	sjogrens syndrome scleroderma autoantigen 1	539	11	7	50%	3	P:cell division; P:mitosis; F:identical protein binding		IPR009563
AJ516349	sjchgc09127 protein	498	4	5	54%	0			IPR001452; IPR011511
AJ626233	sjchgc06762 protein	534	3	5	46%	6	F:copper ion binding; P:catecholamine metabolic process; C:membrane; F:dopamine beta-monooxygenase activity; P:peptide metabolic process; F:peptidylglycine monooxygenase activity		no IPS match
AJ624131	sjchgc01393 protein	382	8	16	77%	4	C:mitochondrion; F:transporter activity; F:binding; P:transport		IPR002345
AJ516800	signal sequencebeta	532	20	67	76%	6	F:receptor activity; C:extracellular space; F:signal sequence binding; P:cotranslational protein targeting to membrane; C:integral to membrane; C:endoplasmic reticulum		IPR008856
AJ516656	sialic acid acetylesterase	519	20	23	53%	5	C:lysosome; P:biological_process; C:extracellular space; F:sialate O-acetylesterase activity;		no IPS match
AJ626316	sestrin 3	529	20	59	79%	2	C:nucleus; P:cell cycle arrest		IPR006730
AJ623650	serpine1 mrna binding protein 1	529	20	5	53%	0			IPR006861; IPR006583
AJ625398	serologically defined colon cancer antigen 1	483	0			0			no IPS match
AJ625531	serine protease inhibitor-1l	538	20	36	44%	8	P:negative regulation of coagulation; F:serine-type endopeptidase inhibitor activity; F:peptidase activity; F:transcription factor activity; C:nucleus; F:zinc ion binding; C:intracellular; F:peptidase inhibitor activity		IPR000967; IPR001876; IPR002350; IPR003884; IPR008197; IPR011497
AJ626036	serine protease inhibitor-1l	548	20	47	46%	8	P:negative regulation of coagulation; F:serine-type endopeptidase inhibitor activity; F:peptidase activity; C:ubiquitin ligase complex; F:ubiquitin-protein ligase activity; P:protein ubiquitination; F:endonuclease activity; P:multicellular organismal deve		IPR002350; IPR003613; IPR003651; IPR003659; IPR011497
AJ625960	selenophosphate synthetase 1	535	20	34	87%	6	P:imaginal disc development; F:selenide, water dikinase activity; P:selenocysteine biosynthetic process; P:cell proliferation; F:selenium binding; F:ATP binding	EC:2.7.9.3	IPR011528; IPR010918
AJ625202	selenium binding protein 1	536	20	76	76%	2	F:selenium binding; P:electron transport		IPR000884; IPR002372; IPR008826
AJ624048	selectin l (lymphocyte adhesion molecule 1)	524	20	10	41%	1	C:membrane		IPR000436; IPR003410; IPR006150
AJ516784	sel1 domain protein repeat-containing protein	551	20	22	55%	3	F:binding; F:DNA binding; C:intracellular		IPR001801; IPR006597
AJ623813	sel1 domain containing protein rgd735029	250	0			0			IPR006597; IPR006597
AJ624068	secretory carrier membrane protein 1	533	20	30	61%	6	F:protein domain specific binding; C:synaptic vesicle membrane; P:exocytosis; C:integral to membrane; C:zymogen granule membrane; P:endocytosis		IPR006604
AJ625360	secreted nidogen domain protein	529	20	17	42%	3	F:calcium ion binding; P:cell-matrix adhesion; C:extracellular region		IPR000020; IPR000436; IPR000884; IPR006210; IPR013032
AJ626414	sec63 homolog	534	20	11	70%	8	F:receptor activity; C:microsome; P:protein folding; F:protein transporter activity; C:integral to membrane; C:nucleus; C:endoplasmic reticulum; P:protein targeting to membrane		no IPS match
AJ625236	sec61 gamma subunit	540	20	12	96%	11	P:vesicle-mediated transport; C:integral to endoplasmic reticulum membrane; P:protein targeting; P:oocyte growth; P:nematode larval development; C:translocon complex; F:P-P-bond-hydrolysis-driven protein transmembrane transporter activity; P:ovulation fro		IPR001901; IPR008158
AJ624368	scavenger receptor cysteine-richpartial	291	20	16	58%	4	C:integral to membrane; P:acute-phase response; F:scavenger receptor activity; C:membrane		IPR001190
AJ623579	sarcoplasmic calcium-binding protein	468	7	25	60%	1	F:calcium ion binding		IPR002048
AJ624162	sam domain-containing protein	284	1	4	48%	0			no IPS match
AJ624301	s2 ribosomal protein	508	20	68	92%	6	F:structural constituent of ribosome; F:RNA binding; C:small ribosomal subunit; P:translation; C:intracellular; C:ribosome	EC:3.6.5.3	IPR005324; IPR013810
AJ623615	rwd domain containing 4a	501	20	18	62%	1	P:biological_process		no IPS match
AJ623753	rwd domain containing 1	305	20	17	70%	1	F:protein binding		no IPS match
AJ626032	rna bindinghomolog 2	453	20	42	72%	16	P:positive regulation of oskar mRNA translation; F:mRNA 3'-UTR binding; F:microtubule binding; C:microtubule associated complex; P:germ cell migration; P:neuroblast division; P:bicoid mRNA localization; P:regulation of pole plasm oskar mRNA localization;		IPR001159
AJ516493	rna binding motif protein 8a	549	20	53	83%	13	C:cytoplasm; P:RNA splicing; F:mRNA binding; C:spliceosome; F:protein binding; P:nuclear-transcribed mRNA catabolic process, nonsense-mediated decay; P:mRNA transport; P:mRNA processing; F:nucleotide binding; F:nucleic acid binding; F:RNA binding; C:nucle		IPR000504; IPR003954; IPR008111
AJ625454	rna binding motif protein 17	537	20	50	66%	5	P:RNA splicing; F:RNA splicing factor activity, transesterification mechanism; C:spliceosome; F:nucleic acid binding; C:intracellular		IPR000467; IPR003954
AJ625355	ring finger protein 44	540	20	15	64%	5	F:binding; F:protein binding; F:zinc ion binding; F:calcium ion binding; P:intracellular signaling cascade		IPR001841; IPR001881; IPR002219; IPR011016; IPR002172
AJ516841	riken cdna d030070l09	548	20	30	70%	2	C:cellular_component; P:biological_process		IPR013272
AJ624898	ribosome associated membrane protein 4	495	20	23	87%	8	C:ribosome; P:protein folding; F:nucleic acid binding; F:structural constituent of ribosome; P:response to stress; P:proteolysis; C:endoplasmic reticulum; P:protein modification process		IPR003006; IPR010580
AJ625732	ribosomal proteinx-linked	503	20	83	90%	8	P:ribosome biogenesis; P:cell proliferation; F:structural constituent of ribosome; P:multicellular organismal development; ; ; P:translation; F:rRNA binding	EC:3.6.5.3	IPR005824; IPR013845
AJ624426	ribosomal protein sa	513	20	17	85%	6	F:receptor activity; F:structural constituent of ribosome; C:small ribosomal subunit; P:translation; C:intracellular; C:ribosome	EC:3.6.5.3	IPR001865
AJ623948	ribosomal protein s9	530	20	70	95%	8	F:structural constituent of ribosome; ; P:translation; F:rRNA binding; C:intracellular; C:ribonucleoprotein complex; F:RNA binding; C:small ribosomal subunit	EC:3.6.5.3	IPR001912; IPR002942; IPR005710
AJ624933	ribosomal protein s8	537	20	60	83%	6	P:ribosome biogenesis; F:structural constituent of ribosome; F:RNA binding; ; P:translation; C:intracellular	EC:3.6.5.3	IPR001047
AJ625366	ribosomal protein s7	482	20	58	91%	9	C:nucleolus; P:ribosome biogenesis; F:structural constituent of ribosome; F:RNA binding; F:protein binding; ; P:translation; C:intracellular; C:ribosome	EC:3.6.5.3	IPR000554
AJ624636	ribosomal protein s6	492	20	38	93%	7	F:nucleic acid binding; F:structural constituent of ribosome; ; P:translation; P:immune response; C:intracellular; C:ribosome	EC:3.6.5.3	IPR001377
AJ516873	ribosomal protein s5	551	20	87	95%	8	P:ribosome biogenesis; F:structural constituent of ribosome; F:RNA binding; ; P:translation; C:intracellular; C:ribosome; C:small ribosomal subunit	EC:3.6.5.3	IPR000235; IPR005716
AJ624300	ribosomal protein s4	539	20	53	90%	8	P:ribosome biogenesis; P:cell proliferation; F:structural constituent of ribosome; P:multicellular organismal development; ; ; P:translation; F:rRNA binding	EC:3.6.5.3	IPR005824; IPR005824; IPR013845
AJ626403	ribosomal protein s3a	515	20	73	88%	11	P:translational initiation; P:induction of apoptosis; F:structural constituent of ribosome; F:RNA binding; F:protein binding; ; C:nucleus; C:intracellular; C:ribosome; P:translation; P:metabolic process		IPR001593; IPR000583
AJ624779	ribosomal protein s3	477	20	65	93%	6	F:structural constituent of ribosome; F:RNA binding; ; P:translation; C:intracellular; C:ribosome	EC:3.6.5.3	IPR001351
AJ624271	ribosomal protein s28	320	20	19	97%	6	F:structural constituent of ribosome; F:RNA binding; ; P:translation; C:intracellular; C:ribosome	EC:3.6.5.3	IPR000289
AJ625324	ribosomal protein s27a	538	20	59	97%	7	C:ribosome; F:structural constituent of ribosome; C:nucleus; F:zinc ion binding; P:translation; P:protein modification process; C:intracellular	EC:3.6.5.3	IPR000626; IPR002867; IPR002906; PD002395 (PRODOM)
AJ626374	ribosomal protein s27-like	531	20	30	100%	9	C:ribosome; F:structural constituent of ribosome; F:zinc ion binding; P:translation; C:intracellular; F:nucleic acid binding; F:transcription regulator activity; P:regulation of transcription; C:nucleus	EC:3.6.5.3	IPR000592; IPR001222; IPR003616
AJ625495	ribosomal protein s27	531	20	32	97%	15	P:cell proliferation; F:structural constituent of ribosome; F:RNA binding; F:protein binding; ; P:signal transduction; F:zinc ion binding; P:translation; C:intracellular; C:ribosome; F:nucleic acid binding; F:transcription regulator activity; P:regulation	EC:3.6.5.3	IPR000592; IPR001222; IPR002867; IPR004160; IPR003616
AJ625548	ribosomal protein s26	343	20	15	91%	6	F:structural constituent of ribosome; F:RNA binding; ; P:translation; C:intracellular; C:ribosome	EC:3.6.5.3	IPR000892
AJ624871	ribosomal protein s25	512	20	26	75%	6	F:DNA binding; F:structural constituent of ribosome; ; C:nucleus; P:translation; P:regulation of transcription, DNA-dependent	EC:3.6.5.3	IPR004977
AJ625356	ribosomal protein s24	465	20	27	92%	8	P:ribosome biogenesis; F:structural constituent of ribosome; F:RNA binding; ; P:translation; F:nucleotide binding; C:intracellular; C:ribosome	EC:3.6.5.3	IPR001976; IPR006566; IPR013032
AJ626091	ribosomal protein s24	522	20	32	90%	5	C:ribosome; F:structural constituent of ribosome; P:translation; F:nucleotide binding; C:intracellular	EC:3.6.5.3	IPR001976; IPR013032
AJ623563	ribosomal protein s21	244	20	19	80%	8	P:cell proliferation; F:structural constituent of ribosome; F:RNA binding; ; P:translation; F:ribosome binding; C:intracellular; C:ribosome	EC:3.6.5.3	IPR001931
AJ624829	ribosomal protein s20	415	20	41	91%	8	F:structural constituent of ribosome; F:RNA binding; F:protein binding; ; P:translation; C:intracellular; C:ribosome; C:small ribosomal subunit	EC:3.6.5.3	IPR001848; IPR005729
AJ625317	ribosomal protein s20	468	20	38	97%	8	F:structural constituent of ribosome; F:RNA binding; F:protein binding; ; P:translation; C:intracellular; C:ribosome; C:small ribosomal subunit	EC:3.6.5.3	IPR001848; IPR005729
AJ625447	ribosomal protein s19	516	20	58	79%	12	P:translation; F:RNA binding; ; C:nucleolus; P:hemocyte development; F:structural constituent of ribosome; P:positive regulation of cell motion; P:erythrocyte differentiation; P:response to extracellular stimulus; F:protein binding; C:intracellular; C:rib	EC:3.6.5.3	IPR001266
AJ625342	ribosomal protein s18	468	20	59	94%	10	P:ribosome biogenesis; F:structural constituent of ribosome; ; P:translation; F:rRNA binding; F:hormone activity; C:extracellular region; F:RNA binding; C:intracellular; C:ribosome	EC:3.6.5.3	IPR000532; IPR001892
AJ625944	ribosomal protein s17	455	20	59	90%	7	F:structural constituent of ribosome; F:RNA binding; ; P:translation; F:zinc ion binding; C:intracellular; C:ribosome	EC:3.6.5.3	IPR011016; IPR001210
AJ516491	ribosomal protein s16	469	20	62	94%	7	P:ribosome biogenesis; F:nucleic acid binding; F:structural constituent of ribosome; ; P:translation; C:intracellular; C:ribosome	EC:3.6.5.3	IPR000754
AJ625934	ribosomal protein s15a	390	20	54	92%	7	F:structural constituent of ribosome; F:RNA binding; F:protein binding; ; P:translation; C:intracellular; C:ribosome	EC:3.6.5.3	IPR000630
AJ623665	ribosomal protein s15	463	20	61	91%	8	P:ribosome biogenesis; F:structural constituent of ribosome; F:protein binding; ; P:translation; C:intracellular; C:ribosome; C:small ribosomal subunit	EC:3.6.5.3	IPR002222; IPR005713
AJ623890	ribosomal protein s14	408	20	33	89%	9	P:translation; F:RNA binding; ; F:structural constituent of ribosome; P:maturation of SSU-rRNA; P:ribosomal small subunit assembly; P:negative regulation of transcription, DNA-dependent; C:intracellular; C:ribosome	EC:3.6.5.3	IPR001971
AJ625370	ribosomal protein s14	538	20	61	96%	9	P:translation; F:RNA binding; ; F:structural constituent of ribosome; P:maturation of SSU-rRNA; P:ribosomal small subunit assembly; P:negative regulation of transcription, DNA-dependent; C:intracellular; C:ribosome	EC:3.6.5.3	IPR001971
AJ624429	ribosomal protein s13	457	20	62	94%	9	F:structural constituent of ribosome; F:RNA binding; F:protein binding; ; P:translation; C:intracellular; C:ribosome; C:nucleus; P:multicellular organismal development	EC:3.6.5.3	IPR000589; IPR001523; IPR012606
AJ626437	ribosomal protein s12	520	20	61	90%	6	P:ribosome biogenesis; F:structural constituent of ribosome; ; P:translation; C:intracellular; C:ribosome	EC:3.6.5.3	IPR000530; IPR004038
AJ624086	ribosomal protein s11	457	20	52	91%	7	C:ribosome; F:structural constituent of ribosome; P:translation; F:rRNA binding; C:intracellular; P:metabolic process; F:oxidoreductase activity	EC:3.6.5.3	IPR000266; IPR002086
AJ625179	ribosomal protein s10	537	20	48	81%	3	F:structural constituent of ribosome; ; P:translation	EC:3.6.5.3	IPR005326
AJ624757	ribosomal protein p1	528	20	21	89%	6	F:nucleic acid binding; F:structural constituent of ribosome; ; P:translational elongation; C:intracellular; C:ribosome		IPR001813
AJ625204	ribosomal protein p0	180	20	16	78%	4	C:ribosome; P:ribosome biogenesis; F:structural constituent of ribosome; P:translational elongation		no IPS match
AJ516361	ribosomal protein l9	443	20	48	85%	7	; P:ribosome biogenesis; F:structural constituent of ribosome; F:RNA binding; P:translation; C:intracellular; C:ribosome	EC:3.6.5.3	IPR000702; IPR002359
AJ624698	ribosomal protein l8	421	20	49	94%	6	F:structural constituent of ribosome; P:translation; F:rRNA binding; ; C:intracellular; C:ribosome	EC:3.6.5.3	IPR002171
AJ624649	ribosomal protein l7a	538	20	61	86%	9	C:ribosome; F:structural constituent of ribosome; P:translation; P:ribosome biogenesis; C:intracellular; C:ribonucleoprotein complex; C:extracellular region; P:pathogenesis; P:regulation of vasoconstriction	EC:3.6.5.3	IPR001921; IPR004037; IPR004038; IPR001928
AJ624878	ribosomal protein l7	489	20	75	86%	14	F:mRNA binding; P:nematode larval development; F:transcription regulator activity; F:structural constituent of ribosome; P:embryonic development ending in birth or egg hatching; P:reproduction; F:cysteine-type endopeptidase activity; P:growth; P:proteolys	EC:3.4.22; EC:3.6.5.3	IPR000517; PIRSF002166 (PIR)
AJ625105	ribosomal protein l6	498	20	51	77%	7	F:structural constituent of ribosome; F:RNA binding; P:translation; ; P:regulation of transcription, DNA-dependent; C:intracellular; C:ribosome	EC:3.6.5.3	IPR000915; IPR005824
AJ623547	ribosomal protein l5	536	20	57	79%	10	F:5S rRNA binding; P:ribosome biogenesis; F:structural constituent of ribosome; F:protein binding; C:nucleus; P:translation; F:rRNA binding; ; C:intracellular; C:ribosome	EC:3.6.5.3	IPR005484; IPR005485
AJ625411	ribosomal protein l4	515	20	33	75%	8	F:oxidoreductase activity; F:structural constituent of ribosome; F:RNA binding; F:protein binding; P:translation; ; C:intracellular; C:ribosome	EC:3.6.5.3	IPR002136
AJ623317	ribosomal protein l38	320	20	16	96%	6	F:structural constituent of ribosome; F:RNA binding; P:translation; ; C:intracellular; C:ribosome	EC:3.6.5.3	IPR002675
AJ625383	ribosomal protein l37a	376	20	25	87%	8	P:ribosome biogenesis; F:nucleic acid binding; F:structural constituent of ribosome; F:zinc ion binding; P:translation; ; C:intracellular; C:ribosome	EC:3.6.5.3	IPR000433; IPR002674; IPR013237; IPR002674
AJ625805	ribosomal protein l37	226	20	18	87%	5	F:structural constituent of ribosome; F:zinc ion binding; P:translation; F:rRNA binding;	EC:3.6.5.3	no IPS match
AJ624125	ribosomal protein l36	150	20	15	87%	7	C:nucleolus; F:structural constituent of ribosome; P:brain development; P:translation; ; C:intracellular; C:ribosome	EC:3.6.5.3	IPR000509
AJ626463	ribosomal protein l35a	425	20	28	77%	6	F:structural constituent of ribosome; P:translation; ; F:tRNA binding; C:intracellular; C:ribosome	EC:3.6.5.3	IPR001780; IPR001780
AJ625874	ribosomal protein l35	220	20	20	88%	5	C:nucleolus; F:mRNA binding; F:structural constituent of ribosome; P:translation;	EC:3.6.5.3	no IPS match
AJ625993	ribosomal protein l34	334	20	38	78%	7	F:structural constituent of ribosome; P:translation; ; F:protein binding; F:zinc ion binding; C:intracellular; C:ribosome	EC:3.6.5.3	IPR001965; IPR008195
AJ625800	ribosomal protein l32	444	20	60	90%	8	F:structural constituent of ribosome; F:RNA binding; P:translation; ; F:DNA binding; C:nucleus; C:intracellular; C:ribosome	EC:3.6.5.3	IPR001005; IPR001515
AJ516855	ribosomal protein l31	277	20	28	98%	9	F:structural constituent of ribosome; F:RNA binding; P:translation; ; C:intracellular; C:ribosome; C:extracellular region; P:pathogenesis; P:regulation of vasoconstriction	EC:3.6.5.3	IPR000054; IPR001928
AJ624109	ribosomal protein l31	372	20	50	87%	6	F:nucleic acid binding; F:structural constituent of ribosome; P:translation; ; C:intracellular; C:ribosome	EC:3.6.5.3	IPR000054
AJ625834	ribosomal protein l30	439	20	55	90%	8	F:structural constituent of ribosome; F:RNA binding; P:translation; ; F:DNA binding; C:nucleus; C:intracellular; C:ribosome	EC:3.6.5.3	IPR001005; IPR000231; IPR004038
AJ625380	ribosomal protein l3	536	20	74	86%	4	C:ribosome; F:structural constituent of ribosome; P:translation; C:intracellular	EC:3.6.5.3	IPR000597
AJ516392	ribosomal protein l28	484	20	40	80%	7	P:ribosome biogenesis; F:structural constituent of ribosome; F:RNA binding; P:translation; ; C:intracellular; C:ribosome	EC:3.6.5.3	IPR002672
AJ625549	ribosomal protein l27a	463	20	22	79%	6	F:structural constituent of ribosome; F:RNA binding; P:translation; ; C:intracellular; C:ribosome	EC:3.6.5.3	IPR001196; IPR001196
AJ625928	ribosomal protein l27	486	20	47	88%	6	; P:ribosome biogenesis; F:structural constituent of ribosome; P:translation; C:intracellular; C:ribosome	EC:3.6.5.3	IPR001141; IPR005824
AJ625957	ribosomal protein l26	214	1	6	97%	3	F:structural constituent of ribosome; P:translation; C:large ribosomal subunit	EC:3.6.5.3	no IPS match
AJ624785	ribosomal protein l24	513	20	46	84%	4	C:ribosome; F:structural constituent of ribosome; P:translation; C:intracellular	EC:3.6.5.3	IPR000988; IPR011017
AJ516444	ribosomal protein l23a	529	20	60	89%	12	F:structural constituent of ribosome; P:translation; F:rRNA binding; ; F:nucleotide binding; F:RNA binding; C:intracellular; C:ribosome; F:translation initiation factor activity; P:regulation of translational initiation; F:structural molecule activity; C:	EC:3.6.5.3	IPR001014; IPR003307; IPR005633; IPR013025; IPR006187
AJ626199	ribosomal protein l23a	532	20	54	90%	12	F:structural constituent of ribosome; P:translation; F:rRNA binding; ; F:nucleotide binding; F:RNA binding; C:intracellular; C:ribosome; F:translation initiation factor activity; P:regulation of translational initiation; F:structural molecule activity; C:	EC:3.6.5.3	IPR001014; IPR003307; IPR005633; IPR013025; IPR006187
AJ625145	ribosomal protein l22	412	20	18	90%	8	F:heparin binding; P:ribosome biogenesis; F:structural constituent of ribosome; F:RNA binding; P:translation; ; C:intracellular; C:ribosome	EC:3.6.5.3	IPR002671
AJ625376	ribosomal protein l22	484	20	27	89%	8	F:heparin binding; P:ribosome biogenesis; F:structural constituent of ribosome; F:RNA binding; P:translation; ; C:intracellular; C:ribosome	EC:3.6.5.3	IPR002671
AJ624732	ribosomal protein l21	539	20	27	75%	3	C:ribosome; F:structural constituent of ribosome; P:translation	EC:3.6.5.3	no IPS match
AJ516414	ribosomal protein l19	533	20	44	92%	6	F:nucleic acid binding; F:structural constituent of ribosome; P:translation; ; C:intracellular; C:ribosome	EC:3.6.5.3	IPR000196; IPR013173
AJ624844	ribosomal protein l18a	298	20	29	87%	6	F:structural constituent of ribosome; F:RNA binding; P:translation; ; C:intracellular; C:ribosome	EC:3.6.5.3	IPR002670
AJ624394	ribosomal protein l18	537	20	21	86%	6	F:nucleic acid binding; F:structural constituent of ribosome; P:translation; ; C:intracellular; C:ribosome	EC:3.6.5.3	IPR000039
AJ624503	ribosomal protein l17	534	20	67	85%	5	F:structural constituent of ribosome; C:large ribosomal subunit; P:translation; C:intracellular; C:ribosome	EC:3.6.5.3	IPR001063; IPR005721
AJ624925	ribosomal protein l15	488	20	46	86%	4	C:ribosome; F:structural constituent of ribosome; P:translation; C:intracellular	EC:3.6.5.3	IPR006629; IPR000439
AJ624921	ribosomal protein l14	468	20	19	78%	6	F:structural constituent of ribosome; F:protein binding; P:translation; ; C:intracellular; C:ribosome	EC:3.6.5.3	IPR002784; IPR005824
AJ624488	ribosomal protein l13a	510	20	86	81%	5	F:structural constituent of ribosome; P:translation; C:large ribosomal subunit; C:intracellular; C:ribosome	EC:3.6.5.3	IPR005755; IPR005822
AJ626218	ribosomal protein l13	499	20	44	84%	7	P:ribosome biogenesis; F:structural constituent of ribosome; F:RNA binding; P:translation; ; C:intracellular; C:ribosome	EC:3.6.5.3	IPR001380
AJ626296	ribosomal protein l12e	428	20	15	84%	9	P:nematode larval development; F:structural constituent of ribosome; F:RNA binding; P:embryonic development ending in birth or egg hatching; P:reproduction; P:translation; ; C:intracellular; C:ribosome	EC:3.6.5.3	IPR000911
AJ624923	ribosomal protein l11	539	20	84	91%	6	F:structural constituent of ribosome; P:translation; F:rRNA binding; ; C:intracellular; C:ribosome	EC:3.6.5.3	IPR002132
AJ625528	ribosomal protein l10a	494	20	42	85%	5	C:ribosome; F:structural constituent of ribosome; P:translation; P:anatomical structure morphogenesis; C:intracellular	EC:3.6.5.3	IPR002143
AJ625604	ribosomal protein l10	533	20	45	89%	4	C:ribosome; F:structural constituent of ribosome; P:translation; C:intracellular	EC:3.6.5.3	IPR001197
AJ624478	ribophorin ii	452	20	23	71%	4	C:oligosaccharyltransferase complex; F:dolichyl-diphosphooligosaccharide-protein glycotransferase activity; P:protein amino acid N-linked glycosylation via asparagine; C:endoplasmic reticulum membrane	EC:2.4.1.119	IPR008814
AJ624333	rex2 protein	542	20	7	43%	7	P:regulation of transcription from RNA polymerase II promoter; F:transcription regulator activity; F:DNA binding; C:nucleus; F:zinc ion binding; F:nucleic acid binding; C:intracellular		IPR003656; IPR007087; IPR015880
AJ516767	retinal pigment epithelium-specific protein 65kda	546	20	12	46%	1	P:biological_process		no IPS match
AJ624172	remodeling and spacing factor 1 isoform 1	457	13	7	52%	3	F:zinc ion binding; F:protein binding; P:regulation of transcription, DNA-dependent		no IPS match
AJ624163	receptor of activated kinase c 1	380	20	48	93%	9	C:cytoplasm; F:receptor activity; P:protein localization; C:cell soma; C:heterotrimeric G-protein complex; F:receptor binding; P:activation of protein kinase C activity by G-protein coupled receptor protein signaling pathway; F:protein kinase C binding; F	EC:3.6.5.1; EC:3.6.5.2; EC:3.6.5.3; EC:3.6.5.4	IPR001680
AJ516639	rcd1 (required for cell differentiation) homolog 1	532	20	12	74%	4	P:cytokine-mediated signaling pathway; P:sex differentiation; F:protein binding; F:zinc ion binding		IPR007216; IPR001965
AJ624124	ras suppressor protein 1	319	2	4	48%	0			no IPS match
AJ624559	ran-binding protein	539	1	7	46%	2	C:intracellular; F:zinc ion binding		IPR001876; IPR001876
AJ624446	ral guanine nucleotide dissociation stimulator-like 1	295	20	19	77%	5	F:RAL GDP-dissociation stimulator activity; C:intracellular; F:Ral guanyl-nucleotide exchange factor activity; P:regulation of small GTPase mediated signal transduction; F:guanyl-nucleotide exchange factor activity		IPR000651
AJ625144	radixin	548	20	86	92%	16	P:cytoskeletal anchoring at plasma membrane; C:filopodium; P:apical protein localization; C:ruffle; C:adherens junction; P:barbed-end actin filament capping; P:microvillus assembly; F:actin binding; C:actin cytoskeleton; C:microvillus; F:structural molecu		IPR000299; IPR000798
AJ624749	radial spokehead-like 3	529	20	25	83%	5	C:cilium; F:ferric iron binding; P:cellular iron ion homeostasis; P:iron ion transport; F:zinc ion binding		IPR006564; IPR006802
AJ516879	radial spokehead-like 2	550	20	46	79%	0			IPR009290
AJ624971	quinolinate phosphoribosyltransferase	508	20	49	72%	11	C:cytoplasm; C:extracellular space; F:nicotinate-nucleotide diphosphorylase (carboxylating) activity; P:synaptic transmission; P:NAD biosynthetic process; P:generation of precursor metabolites and energy; F:protein tyrosine phosphatase activity; P:protein	EC:2.4.2.19	IPR000106; IPR002638; IPR000194
AJ625546	qm-like protein	455	20	63	87%	4	C:ribosome; F:structural constituent of ribosome; P:translation; C:intracellular	EC:3.6.5.3	IPR001197
AJ624848	pyruvate carboxylase	536	20	78	87%	10	F:carbamoyl-phosphate synthase activity; P:fatty acid biosynthetic process; F:pyruvate carboxylase activity; F:manganese ion binding; F:biotin binding; F:ATP binding; P:gluconeogenesis; C:mitochondrial matrix; P:response to cadmium ion; F:catalytic activi	EC:6.4.1.1	IPR000891; IPR003379
AJ624101	purinergic receptorligand-gated ion7	473	20	17	50%	4	P:transport; C:integral to membrane; P:regulation of bone remodeling; F:ion channel activity		no IPS match
AJ625230	pumilio 1	538	20	16	41%	1	F:RNA binding		no IPS match
AJ516829	psmd1 protein	491	20	55	87%	3	; C:proteasome regulatory particle; F:binding		IPR000024
AJ625806	protocadherin gamma subfamily9	529	20	17	47%	6	C:cell part; F:binding; F:calcium ion binding; P:homophilic cell adhesion; C:membrane; F:protein binding		IPR002126; IPR006644
AJ626261	protein phosphataseregulatorysubunit 3c	519	20	27	62%	4	P:DNA metabolic process; P:protein targeting; F:protein binding; P:glycogen biosynthetic process		IPR005036
AJ626263	protein phosphataseregulatorysubunit 16a	530	20	30	70%	2	F:protein binding; C:cytosol		IPR002110; IPR008893
AJ625417	protein o-mannosyltransferase	537	20	60	69%	3	F:dolichyl-phosphate-mannose-protein mannosyltransferase activity; C:integral to membrane; C:membrane	EC:2.4.1.109	IPR003608
AJ516746	protein fam18b	548	20	48	73%	2	C:membrane; C:integral to membrane		IPR006741; IPR008564
AJ624203	protein c4orf008 homolog	537	20	16	57%	0			no IPS match
AJ516436	protein c12orf4	533	20	13	79%	2	C:cellular_component; P:biological_process		no IPS match
AJ516664	proteasomebeta1	400	20	41	84%	6	C:proteasome core complex; F:protein binding; F:threonine-type endopeptidase activity; P:ubiquitin-dependent protein catabolic process; C:cytosol; F:endopeptidase activity	EC:3.4.25	IPR000243; IPR001353
AJ624144	proteasomebeta type 5	532	20	68	87%	8	P:response to oxidative stress; C:proteasome core complex; F:chymotrypsin activity; F:threonine-type endopeptidase activity; P:proteasomal ubiquitin-dependent protein catabolic process; C:cytosol; F:endopeptidase activity; P:ubiquitin-dependent protein ca	EC:3.4.21.1; EC:3.4.25	IPR000243; IPR001353
AJ625307	proteasomealpha type 5	535	20	59	90%	6	C:proteasome core complex; F:threonine-type endopeptidase activity; P:ubiquitin-dependent protein catabolic process; F:endopeptidase inhibitor activity; C:cytosol; F:endopeptidase activity	EC:3.4.25	IPR001353; IPR000426
AJ625261	proteasomealpha type 2	553	20	64	91%	6	C:proteasome core complex; F:threonine-type endopeptidase activity; P:ubiquitin-dependent protein catabolic process; F:endopeptidase inhibitor activity; C:cytosol; F:endopeptidase activity	EC:3.4.25	IPR000426; IPR001353
AJ624045	proteasome26snon-2	482	20	58	87%	9	; C:proteasome regulatory particle, base subcomplex; P:proteolysis; F:binding; F:enzyme regulator activity; F:endopeptidase activity; C:ubiquitin ligase complex; F:ubiquitin-protein ligase activity; P:protein ubiquitination		IPR002015; IPR003613
AJ624573	proteasome26snon-12	492	20	42	79%	3	C:cytosol; C:proteasome regulatory particle; P:proteasomal ubiquitin-dependent protein catabolic process		IPR000717
AJ516775	proteasome26snon-10	551	20	51	62%	4	C:proteasome core complex; C:proteasome regulatory particle; F:transcription factor activity; P:regulation of transcription, DNA-dependent		IPR002110
AJ625898	proteasome z subunit	533	20	35	68%	1	C:proteasome core complex		no IPS match
AJ624459	proteasome 26s non-atpase subunit 8	496	20	35	80%	3	C:cytosol; C:proteasome regulatory particle; P:proteolysis		IPR005062
AJ625769	proprotein convertase subtilisin kexin type 1	550	20	72	87%	7	C:extracellular space; F:oxidoreductase activity; P:cell-cell signaling; P:proteolysis; F:calcium ion binding; F:subtilase activity; F:proprotein convertase 1 activity	EC:3.4.21.93	IPR000209
AJ625793	proliferating cell nuclear antigen	528	20	42	86%	20	P:nucleotide-excision repair; C:cyclin-dependent protein kinase holoenzyme complex; C:nuclear lamina; P:mitotic spindle organization; F:MutLalpha complex binding; F:DNA polymerase processivity factor activity; P:response to bacterium; F:DNA binding; P:lea		IPR000730; IPR003596
AJ624645	prohibitin	537	20	52	90%	13	F:transcription activator activity; C:mitochondrial inner membrane; P:regulation of apoptosis; P:DNA replication; P:histone deacetylation; P:negative regulation of cell proliferation; F:protein binding; P:signal transduction; F:transcription repressor act		IPR000163; IPR001107
AJ516574	programmed cell death 11	540	20	13	52%	4	F:binding; P:RNA metabolic process; C:cytosol; F:RNA binding		IPR003029
AJ516625	prof1_strpu profilin	531	13	42	58%	4	F:actin binding; P:actin cytoskeleton organization; C:actin cytoskeleton; P:cytoskeleton organization		IPR002097
AJ516839	procollagen type iv alpha 5	550	20	5	63%	7	C:collagen type IV; C:extracellular space; C:cytoplasm; P:cell adhesion; F:extracellular matrix structural constituent conferring tensile strength; P:phosphate transport; F:protein binding		IPR008160; IPR008161
AJ624847	probable transport protein sec61 alpha subunit	537	20	45	96%	7	C:translocon complex; P:SRP-dependent cotranslational protein targeting to membrane, translocation; P:reproduction; P:cell death; C:integral to membrane; P:protein secretion; F:P-P-bond-hydrolysis-driven protein transmembrane transporter activity		no IPS match
AJ624376	probable biotin synthesis protein	527	3	24	52%	3	F:transferase activity; P:metabolic process; F:methyltransferase activity		IPR013216
AJ624689	prefoldin subunit 4	530	20	17	77%	6	C:cytosol; ; F:unfolded protein binding; F:chaperone binding; P:protein folding; C:prefoldin complex		IPR002777; IPR002777
AJ624226	precollagen d	449	0			2	C:cytoplasm; P:phosphate transport		IPR008160
AJ624927	porin precursor	428	3	5	37%	4	F:serine-type endopeptidase inhibitor activity; C:extracellular region; P:defense response; F:peptidase inhibitor activity		IPR000884; IPR004094; IPR006080; IPR006150; IPR008197; IPR015874
AJ624794	polynucleotide kinase 3-phosphatase	537	20	37	68%	16	P:response to radiation; P:nucleotide-excision repair, DNA damage removal; P:response to oxidative stress; F:ATP-dependent polydeoxyribonucleotide 5'-hydroxyl-kinase activity; P:nucleotide phosphorylation; F:nucleotide kinase activity; F:damaged DNA bindi	EC:2.7.1.78; EC:3.1.3.32	IPR013954
AJ623570	polybindingcytoplasmic 4 (inducible form)	320	20	37	70%	6	P:mRNA stabilization; F:protein self-association; C:polysome; F:poly(A) RNA binding; F:eukaryotic initiation factor 4G binding; F:nucleic acid binding		IPR000504
AJ626283	pol-like protein	534	20	15	53%	4	P:transposition, DNA-mediated; F:RNA binding; F:RNA-directed DNA polymerase activity; P:RNA-dependent DNA replication		IPR005135
AJ626273	pnn protein	409	20	8	52%	4	F:molecular_function; C:cell-cell junction; P:cell adhesion; C:nuclear part		IPR006787
AJ624320	plexin a	535	20	13	46%	2	P:axon guidance; F:molecular_function		IPR002909
AJ624303	pleiotrophin-like protein	551	20	14	48%	7	F:binding; P:cellular process; F:growth factor activity; F:transcription factor activity; C:nucleus; F:sequence-specific DNA binding; F:protein dimerization activity		IPR000762; IPR000884; IPR004827
AJ625439	piwi like homolog 1	537	20	53	87%	9	C:cytoplasm; P:spermatogenesis; C:nucleoplasm; P:germ-line stem cell maintenance; P:multicellular organismal development; F:single-stranded RNA binding; C:membrane; C:intracellular; F:zinc ion binding		IPR006604; IPR015880; IPR003165
AJ623525	piggybac transposable element derived 4	451	20	12	54%	0			no IPS match
AJ625198	phytanoyl-dioxygenase	533	20	45	54%	2	F:phytanoyl-CoA dioxygenase activity; F:oxidoreductase activity, acting on single donors with incorporation of molecular oxygen, incorporation of two atoms of oxygen		IPR008775
AJ624509	phospholipasegroup xiia	455	9	9	49%	11	C:Golgi apparatus; F:calcium-dependent phospholipase A2 activity; P:lipid catabolic process; P:phospholipid metabolic process; F:calcium ion binding; P:pathogenesis; C:extracellular region; C:endoplasmic reticulum; F:phospholipase A2 activity; F:nucleic a		IPR001211; IPR001878
AJ625525	phospholipasegroup iva (calcium-dependent)	530	20	50	72%	10	C:cytosol; C:integral to membrane; P:lipid catabolic process; P:icosanoid metabolic process; P:proteolysis; F:subtilase activity; F:phospholipase A2 activity; P:platelet activating factor biosynthetic process; F:phospholipase activity; P:phospholipid cata	EC:3.1.1.4	IPR002642
AJ625067	phospholipasebeta 1 (phosphoinositide-specific)	537	20	63	76%	16	C:cytosol; F:phosphoinositide phospholipase C activity; F:binding; P:oxygen and reactive oxygen species metabolic process; P:memory; P:learning; F:signal transducer activity; P:lipid catabolic process; P:phosphoinositide metabolic process; C:membrane frac	EC:3.1.4.11	IPR000909; IPR001192; IPR013841; IPR015359
AJ624238	phospholipase b	447	20	19	66%	3	F:hydrolase activity; P:lipid metabolic process; F:lipase activity		IPR001087; IPR008265
AJ624071	phosphogluconate dehydrogenase	445	20	15	93%	7	F:NADP or NADPH binding; F:3-hydroxyisobutyrate dehydrogenase activity; F:phosphogluconate 2-dehydrogenase activity; F:phosphogluconate dehydrogenase (decarboxylating) activity; P:valine metabolic process; P:pentose-phosphate shunt, oxidative branch; P:pe	EC:1.1.1.31; EC:1.1.1.43; EC:1.1.1.44	IPR006114
AJ626208	phosphatidylinositol-4-phosphate 5-typegamma	519	20	24	68%	6	P:phosphatidylinositol metabolic process; P:axonogenesis; F:1-phosphatidylinositol-4-phosphate 5-kinase activity; F:transporter activity; F:binding; P:transport	EC:2.7.1.68	IPR002345
AJ624513	phosphate cytidylyltransferaseethanolamine	533	20	67	70%	5	P:phosphatidylethanolamine biosynthetic process; F:ethanolamine-phosphate cytidylyltransferase activity; P:biosynthetic process; F:nucleotidyltransferase activity; F:catalytic activity	EC:2.7.7.14	IPR004820; IPR004821
AJ624560	phd finger protein 23b	462	6	7	46%	1	F:peptidase inhibitor activity		IPR008197
AJ624796	pescadillo homologcontaining brct domain	529	20	65	83%	6	C:nucleolus; P:cell proliferation; P:nucleolus organization; P:mitotic metaphase; P:anatomical structure morphogenesis; C:condensed chromosome		IPR010613
AJ623482	period clock protein	294	3	5	54%	1	C:extracellular region		IPR000083; IPR001007; IPR006210; IPR006552
AJ623698	peptidylprolyl isomerase	428	3	6	67%	3	C:endoplasmic reticulum; F:peptidyl-prolyl cis-trans isomerase activity; P:protein folding	EC:5.2.1.8	IPR002130; IPR002130
AJ516747	peptidylglycine--hydroxylating monooxygenase cg3832-isoform a	348	7	6	68%	6	F:copper ion binding; P:catecholamine metabolic process; C:membrane; F:dopamine beta-monooxygenase activity; P:peptide metabolic process; F:peptidylglycine monooxygenase activity		IPR014783
AJ625124	pellino 2	467	20	23	70%	8	P:immune response; P:Toll signaling pathway; C:membrane; P:defense response; C:cytosol; C:protein complex; F:kinase regulator activity; F:protein binding		IPR006800
AJ623718	pe_pgrs family protein	489	20	12	40%	5	C:integral to membrane; C:cytoplasm; C:proteinaceous extracellular matrix; F:structural molecule activity; P:phosphate transport		IPR008161
AJ624870	pdz and lim domain 4	537	20	15	59%	6	F:transcription coactivator activity; P:actin cytoskeleton organization; P:regulation of transcription; C:transcription factor complex; F:actinin binding; F:protein binding		IPR001478
AJ624289	parkinson disease 7 domain containing 1	530	20	23	70%	2	C:cellular_component; P:biological_process		no IPS match
AJ516353	park2 co-regulated	532	20	41	90%	3	C:cellular_component; F:molecular_function; P:biological_process		IPR006603
AJ624952	paramyosin	537	20	84	64%	12	C:striated muscle thick filament; C:myosin complex; P:striated muscle contraction; F:motor activity; F:protein binding; P:signal transduction; C:intracellular; F:transcription factor activity; C:nucleus; F:sequence-specific DNA binding; F:protein dimeriza		IPR000488; IPR002928; IPR003649; IPR004827; IPR006011
AJ624309	paps synthetase	539	20	80	83%	7	F:adenylylsulfate kinase activity; P:skeletal system development; F:ATP binding; P:sulfate assimilation; F:sulfate adenylyltransferase (ATP) activity; C:intracellular; F:serine-type endopeptidase inhibitor activity	EC:2.7.1.25; EC:2.7.7.4	IPR000737; IPR002650
AJ625541	pannexin 2	533	20	28	61%	1	C:gap junction		IPR000990
AJ516834	pancreatic lipase	544	20	33	57%	4	P:lipid metabolic process; P:intestinal cholesterol absorption; F:triacylglycerol lipase activity; F:catalytic activity	EC:3.1.1.3	IPR000734; IPR002331; IPR013818
AJ624834	p8 protein	491	16	11	67%	4	P:induction of apoptosis; P:cell growth; F:molecular_function; C:nucleus		no IPS match
AJ624062	p2x purinoceptor 7	532	20	16	50%	3	P:biological_process; C:cell part; F:sugar binding		IPR001762; IPR001304
AJ623653	p-granule associated novel protein family member (pan-1)	513	20	12	51%	3	P:biological_process; F:receptor activity; F:protein binding		IPR001611; IPR003591; SM00365 (SMART)
AJ624024	oxidative stress protein	449	4	4	54%	1	F:zinc ion binding		IPR000449
AJ624228	ovulatory protein-2 precursor	249	4	5	50%	1	F:peptidase inhibitor activity		IPR000237; IPR008197
AJ623459	ovochymase 1	360	20	11	57%	3	F:serine-type endopeptidase activity; P:cellular metabolic process; P:proteolysis	EC:3.4.21	IPR001254; IPR001254
AJ624599	otthump00000017000	536	20	14	46%	0			no IPS match
AJ623969	orotidine-5-phosphate decarboxylase	505	20	26	72%	6	F:carboxy-lyase activity; P:nucleobase, nucleoside, nucleotide and nucleic acid metabolic process; P:cellular biosynthetic process; F:transferase activity; F:orotidine-5'-phosphate decarboxylase activity; P:'de novo' pyrimidine base biosynthetic process	EC:4.1.1	IPR001754
AJ623732	optineurin	504	20	9	58%	9	P:Golgi to plasma membrane protein transport; P:Golgi organization; C:Golgi apparatus; P:protein targeting to Golgi; F:protein C-terminus binding; F:transcription factor activity; C:nucleus; F:sequence-specific DNA binding; F:protein dimerization activity		IPR004827; IPR005607
AJ625133	o-family 3	537	20	44	60%	4	F:transferase activity; P:rRNA modification; F:rRNA methyltransferase activity; F:O-methyltransferase activity		IPR001737; IPR002935; PIRSF005841 (PIR)
AJ625056	nup205 protein	538	20	11	53%	5	P:nucleocytoplasmic transport; C:integral to membrane; C:nucleus; C:extracellular region; P:defense response		IPR006080
AJ625583	nudix (nucleoside diphosphate linked moiety x)-type motif 2	535	20	40	68%	5	P:induction of apoptosis; P:nucleobase, nucleoside, nucleotide and nucleic acid metabolic process; F:bis(5'-nucleosyl)-tetraphosphatase (symmetrical) activity; F:bis(5'-nucleosyl)-tetraphosphatase (asymmetrical) activity; F:hydrolase activity	EC:3.6.1.41; EC:3.6.1.17	IPR000086; IPR003565
AJ625266	nucleosome assembly protein 1-like 1	437	20	33	76%	6	P:DNA replication; P:positive regulation of cell proliferation; C:chromatin assembly complex; P:nucleosome assembly; F:protein binding; C:nucleus		IPR002164; IPR006636
AJ624544	nucleoside-diphosphate-sugar epimerase	523	20	31	63%	4	P:cellular metabolic process; F:coenzyme binding; F:catalytic activity; C:nucleus		IPR003121
AJ626457	nucleoside diphosphate kinase	535	20	42	79%	8	P:GTP biosynthetic process; P:CTP biosynthetic process; F:nucleoside diphosphate kinase activity; P:UTP biosynthetic process; F:ATP binding; F:magnesium ion binding; P:pyrimidine ribonucleoside triphosphate biosynthetic process; P:intracellular signaling	EC:2.7.4.6	IPR001564; IPR012005; IPR001562
AJ626119	nucleolar protein 8	526	20	6	87%	6	C:nucleolus; P:positive regulation of cell growth; P:DNA replication; F:RNA binding; F:protein binding; F:nucleotide binding		no IPS match
AJ625111	nucleolar complex associated 4 homolog	538	20	60	76%	6	; F:snoRNA binding; C:small nucleolar ribonucleoprotein complex; F:protein binding; C:membrane attack complex; C:integral to membrane		IPR005612
AJ625178	nuclear receptor subfamilygroupmember 1	537	20	12	49%	7	F:receptor activity; F:DNA binding; P:transcription, DNA-dependent; F:transcription factor activity; F:steroid hormone receptor activity; C:nucleus; F:ligand-dependent nuclear receptor activity		IPR000536; IPR001723
AJ625438	nuclear pore complex-associated protein tpr	537	20	34	69%	4	C:nuclear envelope; F:molecular_function; C:intracellular; C:membrane		IPR000727; IPR003649; IPR006011
AJ624462	nuclear import 7 homolog	463	20	63	87%	4	F:RNA binding; C:nucleus; F:protein binding; P:ribosome biogenesis		IPR002478
AJ624264	nuclear dna-binding protein	511	20	33	75%	5	F:DNA binding; F:transcription corepressor activity; F:ligand-dependent nuclear receptor binding; C:transcriptional repressor complex; P:negative regulation of transcription		IPR011082
AJ625238	novel proteinvertebrate runt-related transcription factor 1 translocated1 (cyclin d-related)	532	20	54	76%	5	F:binding; C:cellular_component; P:biological_process; F:transcription factor activity; C:nucleus		IPR003894; IPR013289
AJ623975	novel proteinvertebrate gliacolin	399	5	5	51%	2	F:sugar binding; F:serine-type endopeptidase inhibitor activity		IPR002223; IPR001073
AJ625334	novel proteinvertebrate gliacolin	445	20	15	56%	4	C:cytoplasm; F:calcium ion binding; P:phosphate transport; F:sugar binding		IPR001073
AJ625252	novel proteinvertebrate flavoprotein oxidoreductase mical3	551	20	17	68%	6	P:cellular metabolic process; F:metal ion binding; F:oxidoreductase activity; F:Rab GTPase binding; F:zinc ion binding; F:protein binding		IPR001781; IPR001841; IPR001965; IPR000637
AJ623825	novel proteinvertebrate eukaryotic translation initiation factorsubunit 467kda	280	20	30	80%	2	F:translation initiation factor activity; P:cellular metabolic process		IPR000649
AJ516728	novel protein	469	20	26	54%	1	F:molecular_function		PD022278 (PRODOM)
AJ624672	nongradient byssal precursor	537	2	16	100%	2	P:phosphate transport; C:cytoplasm		no IPS match
AJ624576	nicotinamide nucleotide transhydrogenase	539	20	29	67%	11	F:NAD or NADH binding; P:tricarboxylic acid cycle; F:NAD(P)+ transhydrogenase (B-specific) activity; F:NADP or NADPH binding; C:mitochondrial respiratory chain; P:proton transport; P:electron transport; F:transcription factor activity; C:intracellular; F:	EC:1.6.1.1	IPR000485; IPR007886
AJ624090	neural precursor celldevelopmentally down-regulated 9	319	20	11	48%	4	P:cellular component organization; P:cell cycle; C:intracellular organelle; F:molecular_function		IPR001452
AJ516861	nel-like 2	551	20	16	45%	15	P:patterning of blood vessels; P:regulation of cell growth; P:cell adhesion; F:calcium ion binding; C:extracellular region; F:insulin-like growth factor binding; F:structural molecule activity; P:multicellular organismal development; F:nucleic acid bindin		IPR000083; IPR000867; IPR001007; IPR003659; IPR006552; IPR001222; IPR013090
AJ625418	nebulette	527	20	10	80%	6	C:cytoskeleton; F:structural constituent of muscle; F:actin binding; P:regulation of actin filament length; P:ion transport; F:zinc ion binding		IPR001452
AJ625132	nascent polypeptide-associated complex alpha polypeptide	533	20	45	82%	13	P:translation; C:myosin complex; P:regulation of transcription, DNA-dependent; F:DNA binding; F:ATP binding; F:motor activity; F:TATA-binding protein binding; C:nascent polypeptide-associated complex; F:transcription coactivator activity; P:protein transp	EC:3.6.5.3	IPR000449; IPR002715; IPR001841
AJ516388	nadh dehydrogenase1 beta8kda	546	20	8	68%	3	P:mitochondrial electron transport, NADH to ubiquinone; F:NADH dehydrogenase (ubiquinone) activity; C:mitochondrion	EC:1.6.5.3	no IPS match
AJ516366	nadh dehydrogenase1 beta22kda	532	20	32	61%	4	P:mitochondrial electron transport, NADH to ubiquinone; P:sensory perception of sound; F:NADH dehydrogenase (ubiquinone) activity; C:mitochondrial respiratory chain complex I	EC:1.6.5.3	IPR008011
AJ516653	nadh dehydrogenase1 beta16kda	549	20	27	58%	3	P:mitochondrial electron transport, NADH to ubiquinone; C:mitochondrial respiratory chain complex I; F:NADH dehydrogenase activity	EC:1.6.99.3	PD022666 (PRODOM)
AJ623584	nadh dehydrogenase subunit 5	543	20	38	64%	5	F:NADH dehydrogenase (ubiquinone) activity; C:integral to membrane; P:ATP synthesis coupled electron transport; C:mitochondrion; F:endonuclease activity	EC:1.6.5.3	IPR003651
AJ623456	myosin regulatory light chain	370	20	11	78%	3	C:myosin complex; F:calcium ion binding; F:motor activity		IPR002048
AJ624168	myosin heavy chain	457	20	31	86%	9	P:nematode larval development; C:striated muscle thick filament; F:actin binding; P:embryonic development ending in birth or egg hatching; C:myosin complex; P:striated muscle contraction; F:ATP binding; F:motor activity; F:calmodulin binding		IPR001609
AJ624787	myosin heavy chain	537	20	76	78%	19	F:cytoskeletal protein binding; F:structural constituent of muscle; F:microfilament motor activity; C:muscle myosin complex; F:ATPase activity, coupled; P:myofibril assembly; F:ATP binding; C:striated muscle thick filament; F:motor activity; C:myosin comp		IPR000727; IPR002017; IPR002928; IPR003649; IPR004089; IPR004827; IPR006011; IPR013724
AJ625470	myosin heavy chain	530	20	97	91%	7	C:striated muscle thick filament; F:actin binding; C:myosin complex; P:striated muscle contraction; F:ATP binding; F:motor activity; F:calmodulin binding		IPR000048; IPR001609
AJ625816	myna_mytgamyticin-a precursor	534	2	41	88%	3	P:defense response to fungus; P:xenobiotic metabolic process; P:defense response to bacterium		IPR003119; PD189357 (PRODOM)
AJ625341	myeloid leukemia factor 2	540	17	6	65%	3	C:nucleus; P:defense response; F:protein binding		PD351140 (PRODOM)
AJ625966	myelin basic protein expression factorrepressor	532	20	17	62%	1	F:nucleic acid binding		IPR000504; IPR003954; IPR000562
AJ516741	myc homolog	483	20	14	45%	6	P:gamete generation; F:astacin activity; P:proteolysis; F:hormone activity; C:extracellular region; F:serine-type endopeptidase inhibitor activity		IPR001545; IPR002223; IPR002895; IPR003582
AJ623532	myc homolog	502	2	13	56%	8	C:extracellular region; F:nucleic acid binding; F:zinc ion binding; F:transcription regulator activity; P:regulation of transcription; F:phospholipase A2 activity; P:phospholipid metabolic process; P:lipid catabolic process		IPR000083; IPR001007; IPR006552; IPR000083; IPR001007; IPR006552; IPR001222; IPR013090
AJ624341	myc homolog	534	4	13	48%	6	C:extracellular region; P:chitin metabolic process; F:chitin binding; F:carboxypeptidase A activity; P:proteolysis; F:zinc ion binding		IPR001007; IPR002557; IPR006552; IPR000834
AJ624418	myc homolog	531	1	4	53%	0			IPR002035; IPR003343; IPR003582
AJ624437	myc homolog	531	14	25	45%	6	F:astacin activity; P:proteolysis; F:serine-type endopeptidase inhibitor activity; C:extracellular region; P:intracellular signaling cascade; P:multicellular organismal development		IPR000877; IPR001007; IPR002219; IPR003582; IPR003659
AJ626006	myc homolog	281	1	7	47%	0			IPR001007
AJ623605	muscle ras oncogene homolog	450	20	64	85%	14	P:actin cytoskeleton organization; F:GTP binding; F:GTP-dependent protein binding; C:intracellular; C:plasma membrane; P:muscle organ development; P:Ras protein signal transduction; F:GTPase activity; P:small GTPase mediated signal transduction; F:protein	EC:3.6.5.1; EC:3.6.5.2; EC:3.6.5.3; EC:3.6.5.4	IPR001806; IPR002041; IPR003577; IPR003578; IPR003579; IPR005225; IPR013753
AJ626438	multiple c2transmembrane 1	533	20	59	59%	0			IPR000008
AJ624604	multiple banded antigen	529	10	6	47%	7	F:endonuclease activity; F:nucleic acid binding; C:cell outer membrane; F:nucleotide binding; F:zinc ion binding; C:cytoplasm; P:phosphate transport		IPR008160
AJ625613	multiple banded antigen	538	9	8	48%	5	F:endonuclease activity; C:cell outer membrane; F:binding; C:cytoplasm; P:phosphate transport		IPR008160
AJ624419	mucin-like protein	533	20	9	49%	4	F:catalytic activity; C:extracellular region; P:chitin metabolic process; F:chitin binding		IPR002557; IPR004829
AJ624093	chitinase	451	20	6	47%	5	F:chitinase activity; P:chitin catabolic process; F:cation binding; F:chitin binding; C:extracellular region		IPR002557
AJ625569	chitinase	513	20	7	56%	5	F:chitinase activity; P:chitin catabolic process; F:cation binding; F:chitin binding; C:extracellular region		IPR002557
AJ625778	chitinase	507	20	7	52%	5	F:chitinase activity; P:chitin catabolic process; F:cation binding; F:chitin binding; C:extracellular region		IPR002557
AJ516390	muc2 protein	533	20	15	45%	13	P:regulation of cellular process; F:molecular_function; F:growth factor activity; C:membrane; F:transcription cofactor activity; C:nucleus; F:zinc ion binding; C:extracellular region; P:carbohydrate metabolic process; F:cellulose binding; P:regulation of		IPR000072; IPR000197; IPR000254; IPR000867; IPR001545; IPR001839; IPR006207; IPR006210
AJ626319	morc family cw-type zinc finger 2	537	20	61	78%	3	F:ATP binding; P:zinc ion transport; F:zinc ion binding		no IPS match
AJ625635	mitogen-activated protein-binding protein-interacting protein	494	20	41	86%	4	C:membrane attack complex; C:membrane; C:lysosome; F:protein binding		IPR004942
AJ623917	mitogen-activated kinase kinase kinase 5	369	20	20	66%	4	P:regulation of cell shape; P:protein amino acid phosphorylation; P:programmed cell death; F:MAP/ERK kinase kinase activity		no IPS match
AJ625906	mitochondrial ribosomal protein s16	408	20	27	69%	5	C:mitochondrial small ribosomal subunit; F:structural constituent of ribosome; P:translation; C:intracellular; C:ribosome	EC:3.6.5.3	IPR000307
AJ624083	mitochondrial phosphate carrier protein	512	20	73	85%	10	C:integral to plasma membrane; F:binding; C:mitochondrial inner membrane; P:phosphate transport; F:phosphate:hydrogen symporter activity; P:phosphate metabolic process; P:generation of precursor metabolites and energy; F:phosphate carrier activity; P:tran		IPR001993
AJ624340	mitochondrial cytochrome c oxidase subunit 5b isoform 1	441	20	16	62%	15	P:lipid metabolic process; P:embryonic development ending in birth or egg hatching; P:growth; ; P:reproduction; P:nematode larval development; P:mitochondrial electron transport, cytochrome c to oxygen; P:determination of adult life span; C:mitochondrial		IPR001360; IPR001878; IPR002124
AJ516895	mitochondrial cytochrome c oxidase subunit 4	534	20	32	64%	9	P:positive regulation of growth rate; P:embryonic development ending in birth or egg hatching; P:reproduction; P:nematode larval development; P:mitochondrial electron transport, cytochrome c to oxygen; P:determination of adult life span; C:mitochondrial r		IPR004203; IPR013288
AJ624625	mitochondrial atp synthase lipid binding protein precursor	535	20	27	75%	7	C:mitochondrial proton-transporting ATP synthase complex, coupling factor F(o); F:hydrogen-exporting ATPase activity, phosphorylative mechanism; F:hydrogen ion transporting ATP synthase activity, rotational mechanism; P:ATP synthesis coupled proton transp	EC:3.6.3.6; EC:3.6.3.14	IPR000454; IPR002379
AJ624528	mitochondrial atp synthase gamma-subunit	536	20	50	74%	7	F:hydrogen-exporting ATPase activity, phosphorylative mechanism; C:mitochondrial proton-transporting ATP synthase complex, catalytic core F(1); P:ATP biosynthetic process; P:proton transport; P:ATP synthesis coupled proton transport; C:membrane; C:proton-	EC:3.6.3.6	IPR000131; IPR013338
AJ624775	mitochondrial aldehyde dehydrogenase 2	533	20	54	83%	10	P:carbohydrate metabolic process; F:aldehyde dehydrogenase (NAD) activity; F:aldehyde dehydrogenase [NAD(P)+] activity; P:response to nicotine; F:3-chloroallyl aldehyde dehydrogenase activity; F:electron carrier activity; C:mitochondrion; P:cellular alcoh	EC:1.2.1.3; EC:1.2.1.5	IPR002086
AJ516412	minichromosome maintenance complex component 5	533	20	56	82%	17	P:regulation of DNA replication initiation; P:regulation of transcription, DNA-dependent; P:DNA unwinding during replication; C:MCM complex; F:DNA binding; F:ATP binding; C:chromatin; F:protein binding; F:DNA-dependent ATPase activity; ; F:chromatin bindi		IPR006642; IPR001253; IPR002048; IPR008048
AJ516801	mindbomb homolog 2	489	20	53	74%	10	F:zinc ion binding; P:regulation of transcription, DNA-dependent; C:early endosome; F:ubiquitin-protein ligase activity; F:receptor signaling protein activity; P:protein ubiquitination; F:protein binding; F:transcription factor activity; P:signal transduc	EC:6.3.2.19	IPR010606
AJ516814	microtubule-associated protein 6	534	2	4	54%	0			no IPS match
AJ625131	microsomal glutathione s-transferase 3	476	20	26	65%	10	C:microsome; P:lipid metabolic process; F:glutathione transferase activity; P:signal transduction; F:peroxidase activity; ; F:zinc ion binding; C:extracellular region; P:carbohydrate metabolic process; F:cellulose binding	EC:2.5.1.18; EC:1.11.1.7	IPR001781; IPR011016; IPR001129; IPR000254; IPR006604
AJ516692	mgc97760 protein	531	20	33	65%	2	F:aminoacyl-tRNA ligase activity; P:translation	EC:3.6.5.3	no IPS match
AJ625465	mgc84324 protein	533	20	24	60%	2	C:cellular_component; P:biological_process		no IPS match
AJ623425	mgc81857 protein	232	14	8	56%	0			no IPS match
AJ625265	mgc80185 protein	539	20	93	98%	16	P:proteasomal ubiquitin-dependent protein catabolic process; C:cytosol; F:transcription cofactor activity; F:thyrotropin-releasing hormone receptor binding; C:proteasome complex; F:ATP binding; F:ATPase activity; P:negative regulation of programmed cell d		IPR003593; IPR003959; IPR003960; IPR014001
AJ624360	mgc79752 protein	530	20	27	56%	5	C:cellular_component; F:oxidoreductase activity; P:metabolic process; F:nucleic acid binding; F:zinc ion binding		IPR002198; IPR002347; IPR013989; IPR000571
AJ624673	mgc78933 protein	530	20	14	41%	4	P:transport; C:integral to membrane; C:extracellular region; P:defense response		IPR006080
AJ624130	mflj00348 protein	380	7	18	75%	5	C:cytoplasm; P:positive regulation of NF-kappaB transcription factor activity; P:T cell activation; F:endonuclease activity; F:protein binding		no IPS match
AJ625043	mflj00348 protein	538	11	25	74%	5	C:cytoplasm; P:positive regulation of NF-kappaB transcription factor activity; P:T cell activation; F:endonuclease activity; F:protein binding		no IPS match
AJ624553	methylosome protein 50	529	20	32	55%	7	F:receptor activity; P:electron transport; F:peroxidase activity; P:response to oxidative stress; F:nucleic acid binding; C:intracellular; F:zinc ion binding		IPR000572; IPR001680; IPR002016; IPR007087
AJ624342	metaxin 2	451	20	19	67%	2	P:mitochondrial transport; C:mitochondrial outer membrane		no IPS match
AJ625832	membrane-type 1 matrix metalloproteinase cytoplasmic tail binding protein-1	530	20	61	76%	8	C:cytoplasm; F:transition metal ion binding; F:oxidoreductase activity; C:plasma membrane; F:protein binding; P:methionine salvage; P:cellular amino acid biosynthetic process; C:nucleus		IPR004313
AJ516560	member ras oncogene family	529	20	86	98%	18	F:protein N-terminus binding; P:small GTPase mediated signal transduction; P:regulation of exocytosis; P:compound eye morphogenesis; P:ER to Golgi vesicle-mediated transport; F:GTPase activity; P:receptor-mediated endocytosis; P:intracellular protein tran	EC:3.6.5.1; EC:3.6.5.2; EC:3.6.5.3; EC:3.6.5.4	IPR001806; IPR002041; IPR003577; IPR003578; IPR003579; IPR003593; IPR005225; IPR006687; IPR006688; IPR013753
AJ625027	member ras oncogene family	537	20	92	93%	29	C:chromatin; P:locomotory behavior; P:nematode larval development; P:growth; C:exosome (RNase complex); F:GTP binding; P:androgen receptor signaling pathway; P:protein export from nucleus; P:DNA metabolic process; C:cytoplasm; C:nuclear pore; P:small GTPa	EC:3.6.5.1; EC:3.6.5.2; EC:3.6.5.3; EC:3.6.5.4	IPR001806; IPR002041; IPR003577; IPR003578; IPR003579; IPR013753
AJ626239	member ras oncogene family	551	20	17	80%	18	C:photoreceptor outer segment; P:melanosome transport; P:regulation of exocytosis; P:natural killer cell degranulation; P:pigmentation; C:membrane attack complex; P:protein targeting; C:melanosome; F:GTP binding; C:Golgi apparatus; P:melanocyte differenti	EC:3.6.5.1; EC:3.6.5.2; EC:3.6.5.3; EC:3.6.5.4	IPR003579; IPR013753
AJ623364	member i	405	20	24	60%	4	C:extracellular space; P:lipid metabolic process; F:catalytic activity; F:phospholipase A1 activity		IPR002334; IPR013818
AJ625256	matrilinisoform cra_b	508	20	10	54%	4	C:extracellular space; P:biological_process; F:calcium ion binding; C:proteinaceous extracellular matrix		IPR002035
AJ624361	matrilin-4-like protein	519	20	12	55%	1	C:extracellular region part		IPR002035
AJ624562	matrilin 2	453	20	10	47%	3	C:extracellular space; F:calcium ion binding; C:proteinaceous extracellular matrix		IPR002035
AJ623517	mantle gene 8	392	3	14	61%	0			no IPS match
AJ624733	mantle gene 8	528	3	26	64%	0			no IPS match
AJ516420	mannosec type 2	541	3	6	44%	0			no IPS match
AJ623505	mannosec type 2	258	2	22	64%	0			no IPS match
AJ625588	mannosec type 1-like 1	405	20	7	49%	4	F:binding; C:membrane; P:biological_process; F:sugar binding		IPR001304
AJ625842	mannosec type 1-like 1	530	1	4	46%	1	F:sugar binding		IPR000436; IPR001304
AJ516478	mannose-binding c-type lectin	506	20	13	42%	2	F:binding; F:sugar binding		IPR001304
AJ624674	mannose-6-phosphate receptor binding protein 1	533	20	7	59%	7	C:Golgi apparatus; C:endosome; P:vesicle-mediated transport; P:regulation of apoptosis; C:nucleus; F:transcription regulator activity; P:regulation of transcription		IPR000712; IPR001092
AJ623549	mam domain containing glycosylphosphatidylinositol anchor 1	425	20	12	54%	7	C:membrane raft; F:astacin activity; P:proteolysis; P:nitrogen fixation; F:nitrogenase activity; C:membrane; F:protein binding		IPR000998; IPR001202
AJ624363	mam domain containing 2	541	20	13	49%	4	C:membrane; P:multicellular organismal development; F:astacin activity; P:proteolysis		IPR000998
AJ624502	mam domain containing 2	532	20	13	52%	12	P:thymus development; P:vasculogenesis; P:cartilage development; P:regulation of vascular endothelial growth factor receptor signaling pathway; F:vascular endothelial growth factor receptor activity; P:axonal fasciculation; P:neural crest cell migration;		IPR000998
AJ625725	major royal jelly protein 5	509	1	4	53%	2	C:cytoplasm; P:phosphate transport		IPR008160
AJ624547	magi cg30388-pa	501	20	8	73%	7	P:asymmetric protein localization; F:guanylate kinase activity; C:membrane; P:protein targeting; P:intracellular signaling cascade; F:receptor binding; F:protein binding	EC:2.7.4.8	IPR001478
AJ624702	macrophage galactose n-acetyl-galactosamine specific lectin 2	539	20	18	52%	6	F:carbohydrate binding; F:sugar binding; F:DNA binding; F:transcription factor activity; F:copper ion binding; C:nucleus		IPR001304; IPR002353; IPR001083
AJ625378	macrophage galactose n-acetyl-galactosamine specific lectin 2	538	20	12	49%	5	C:cellular_component; F:mannose binding; F:sugar binding; F:DNA binding; C:nucleus		IPR001304; IPR013524; IPR003888
AJ623878	macrophage expressed gene 1	391	20	13	63%	4	F:molecular_function; P:biological_process; C:integral to membrane; F:peptidase inhibitor activity		IPR008197
AJ625163	lysozyme	459	20	69	70%	4	C:extracellular region; P:defense response to Gram-positive bacterium; F:lysozyme activity; P:defense response to Gram-negative bacterium	EC:3.2.1.17	IPR008597
AJ625593	lysozyme	502	20	22	56%	3	P:biological_process; F:catalytic activity; C:extracellular region		IPR001916
AJ516723	lyr motif containing 4	419	20	18	74%	3	C:cellular_component; F:molecular_function; P:biological_process		IPR008011
AJ625488	lunatic fringe	533	20	49	69%	20	P:dorsal/ventral lineage restriction, imaginal disc; P:positive regulation of Notch signaling pathway; C:integral to membrane; C:Golgi stack; P:compound eye morphogenesis; P:hypochord development; P:cuticle pattern formation; P:hindbrain development; P:fu		IPR001781; IPR001841; IPR001965; IPR003378; IPR011017
AJ516836	low density lipoprotein receptor-related protein 6	504	20	25	52%	7	P:localization; P:Wnt receptor signaling pathway; P:gastrulation; F:receptor activity; F:protein binding; C:membrane; P:embryonic limb morphogenesis		IPR000033
AJ625323	loc562304 protein	538	20	35	63%	7	P:cellular process; F:binding; F:monooxygenase activity; C:cell part; F:iron ion binding; P:electron transport; F:heme binding		IPR001128; IPR002401
AJ516903	loc562002 protein	533	20	11	49%	11	P:cell-matrix adhesion; F:peptidase activity; P:bioluminescence; F:protein binding; F:calcium ion binding; P:protein-chromophore linkage; C:membrane; C:basement membrane; C:extracellular region; P:chitin metabolic process; F:chitin binding		IPR000020; IPR000118; IPR000716; IPR002557; IPR006207
AJ624380	loc553472 protein	377	20	38	71%	5	P:blood coagulation; C:extracellular region; P:proteolysis; F:plasma kallikrein activity; F:serine-type endopeptidase activity	EC:3.4.21.34	IPR001254
AJ625395	loc495278 protein	396	20	22	92%	5	P:protein folding; F:unfolded protein binding; F:ATP binding; F:protein binding; P:cellular protein metabolic process		IPR002423
AJ624295	liver stage	552	1	10	58%	3	P:electron transport; F:electron carrier activity; P:cell redox homeostasis		IPR011767
AJ516655	linker histone h1 and h5 family protein	542	2	5	51%	0			no IPS match
AJ624932	like-ap180 cg2520-pa	353	20	42	82%	12	P:synaptic vesicle coating; C:synaptic vesicle; P:nerve-nerve synaptic transmission; F:clathrin binding; F:phosphatidylinositol binding; C:clathrin adaptor complex; C:coated pit; P:neurotransmitter secretion; P:phototaxis; P:receptor-mediated endocytosis;		IPR011417
AJ624955	light intermediate polypeptide 1	531	20	57	81%	5	P:cell motion; C:cilium; C:axonemal dynein complex; P:single fertilization; F:microtubule motor activity		IPR001762
AJ625473	light chain 2b	470	20	19	87%	10	F:microtubule motor activity; P:cell motion; C:microtubule; P:mushroom body development; F:ATPase activity, coupled; C:cytoplasmic dynein complex; P:microtubule-based movement; F:protein binding; F:structural constituent of cytoskeleton; P:dendrite morpho		IPR004942
AJ626039	leucine rich repeat containing 6	530	20	25	72%	1	F:protein binding		no IPS match
AJ626266	leucine rich repeat containing 6	533	20	48	67%	1	F:molecular_function		no IPS match
AJ625655	lethal giant larvae homolog 2	537	20	48	67%	5	C:cytoplasm; C:cytoskeleton; P:brain development; F:molecular_function; P:maintenance of apical/basal cell polarity		IPR000664; IPR001680
AJ625688	latent transforming growth factor beta binding protein 2	533	20	7	57%	7	C:extracellular region part; P:establishment of protein localization; P:transport; P:cell surface receptor linked signal transduction; F:calcium ion binding; F:serine-type carboxypeptidase activity; P:proteolysis		IPR000742; IPR001881; IPR006210; IPR013032; IPR001563
AJ625277	las1l protein	537	20	25	55%	1	C:nucleus		IPR007174
AJ625425	kyphoscoliosisisoform cra_c	552	8	26	45%	1	P:neuromuscular junction development		no IPS match
AJ625000	ky protein	539	9	30	42%	4	P:neuromuscular junction development; F:transcription factor activity; C:nucleus; F:sequence-specific DNA binding		IPR001766; IPR006622
AJ516626	kinectin	531	20	13	52%	10	F:binding; P:transport; C:membrane; C:endoplasmic reticulum; F:transcription factor activity; C:nucleus; F:sequence-specific DNA binding; F:protein dimerization activity; F:protein binding; F:zinc ion binding		IPR004827; IPR001212; IPR001841
AJ624084	kiaa1404 protein	531	20	34	70%	1	F:binding		IPR006566
AJ623758	kiaa1218 protein	480	20	12	57%	4	C:intracellular part; F:DNA binding; C:intracellular; F:zinc ion binding		IPR003656; IPR015880
AJ626097	kiaa0589 protein	453	20	10	69%	3	P:phosphatidylinositol metabolic process; P:axonogenesis; F:1-phosphatidylinositol-4-phosphate 5-kinase activity	EC:2.7.1.68	no IPS match
AJ624693	kiaa0256 protein	486	20	18	69%	1	P:metabolic process		IPR000583
AJ624345	kiaa0174 protein	514	20	7	62%	2	F:protein binding; C:ER-Golgi intermediate compartment		no IPS match
AJ516541	keratinocyte associated protein 2	541	20	35	70%	5	C:extracellular space; C:oligosaccharyltransferase complex; C:integral to membrane; F:dolichyl-diphosphooligosaccharide-protein glycotransferase activity; P:protein amino acid N-linked glycosylation via asparagine	EC:2.4.1.119	IPR012932
AJ516897	kelch-like ech-associated protein 1	533	20	10	45%	3	C:cellular_component; P:transcription; P:regulation of cellular process		IPR006624; IPR006652
AJ626461	kallikreinplasma (fletcher factor) 1	531	20	17	54%	4	P:cellular process; F:molecular_function; F:serine-type endopeptidase activity; P:proteolysis		IPR001254
AJ624720	kallikrein-related peptidase 13	532	20	16	48%	5	F:serine-type endopeptidase activity; F:binding; C:cell part; P:biological_process; P:proteolysis	EC:3.4.21	IPR001254; IPR001314
AJ624194	juvenile hormone diol kinase	497	17	10	52%	2	F:catalytic activity; F:calcium ion binding		IPR002048
AJ624753	juvenile hormone diol kinase	534	20	19	59%	3	C:sarcoplasmic reticulum; F:GTPase activity; F:calcium ion binding	EC:3.6.5.1; EC:3.6.5.2; EC:3.6.5.3; EC:3.6.5.4	IPR002048
AJ516684	isy1 splicing factor homolog	498	20	12	90%	5	P:mRNA processing; C:spliceosome; P:RNA splicing; P:electron transport; F:oxidoreductase activity		IPR009360; IPR006655
AJ625847	isoform mt-10b	316	3	10	86%	1	F:metal ion binding		IPR003019; IPR013032
AJ516735	integrin beta 4	471	20	7	41%	27	P:epithelial cell migration, open tracheal system; P:axon guidance; P:defense response; F:copper ion binding; P:heterophilic cell adhesion; C:basal plasma membrane; C:integrin complex; P:regulation of cell shape; F:calcium ion binding; P:dorsal closure; P		IPR000967; IPR001881; IPR002049; IPR006560
AJ626301	integrin beta 1 (fibronectin receptor beta)	535	20	29	53%	19	F:integrin binding; P:negative regulation of cell differentiation; C:synaptosome; P:cardioblast cell fate specification; P:sarcomere organization; P:in utero embryonic development; P:positive regulation of cell proliferation; ; P:G1/S transition of mitoti		IPR015812; IPR001211; IPR006210; IPR013032; IPR013111; IPR015812
AJ625199	importin 7	532	20	34	68%	7	F:small GTPase regulator activity; F:Ran GTPase binding; F:histone binding; C:soluble fraction; P:protein import into nucleus; C:nuclear pore; P:signal transduction		no IPS match
AJ623415	iin family member (inx-1)	320	20	29	70%	1	C:gap junction		IPR000990
AJ516852	iiig9 protein	550	17	20	54%	5	F:molecular_function; P:biological_process; F:protein tyrosine kinase activity; F:ATP binding; P:protein amino acid phosphorylation		IPR008266
AJ624091	hypothetical repeat protein	530	17	9	42%	1	F:molecular_function		IPR002017
AJ625081	hydroxysteroid dehydrogenase like 2	535	20	40	63%	5	C:cellular_component; P:metabolic process; F:oxidoreductase activity; F:sterol carrier activity; C:cytoskeleton		IPR000299; IPR003033
AJ625406	hydroxysteroid (17-beta) dehydrogenaseisoform cra_a	461	20	9	54%	2	F:oxidoreductase activity; P:androgen metabolic process		no IPS match
AJ625013	hla-b associated transcript 2	541	20	10	53%	0			no IPS match
AJ626388	histone aminotransferase 1	534	20	45	69%	5	P:DNA packaging; F:protein binding; F:histone acetyltransferase activity; P:internal protein amino acid acetylation; C:nucleus	EC:2.3.1.48	no IPS match
AJ516610	hira protein	326	20	29	75%	8	P:regulation of transcription from RNA polymerase II promoter; F:transcription corepressor activity; P:gastrulation; F:transcription factor activity; C:nuclear chromatin; C:nucleus; F:transcription regulator activity; P:regulation of transcription		IPR011494
AJ624833	high mobility group non-histone	539	20	15	71%	6	P:DNA metabolic process; F:binding; C:chromosome; C:nucleus; P:regulation of transcription, DNA-dependent; F:DNA binding		IPR000910
AJ624622	heterogeneous nuclear ribonucleoprotein r	541	20	67	80%	6	C:viral nucleocapsid; F:nucleic acid binding; C:heterogeneous nuclear ribonucleoprotein complex; F:nucleotide binding; F:actin binding; C:intracellular		IPR000504; IPR002108
AJ626226	heterogeneous nuclear ribonucleoprotein r	527	20	7	69%	7	C:heterogeneous nuclear ribonucleoprotein complex; F:nucleic acid binding; C:viral nucleocapsid; ; P:mRNA transport; P:mRNA processing; F:nucleotide binding		no IPS match
AJ516838	heterogeneous nuclear ribonucleoprotein	519	20	9	65%	10	F:mRNA 3'-UTR binding; P:regulation of nuclear mRNA splicing, via spliceosome; C:mitochondrion; C:nucleolus; P:regulation of pole plasm oskar mRNA localization; F:mRNA 5'-UTR binding; F:single-stranded DNA binding; C:ribonucleoprotein complex; C:nucleopla		IPR000504
AJ624597	heterogeneous nuclear ribonucleoprotein	540	20	8	70%	17	C:chromatin; P:regulation of alternative nuclear mRNA splicing, via spliceosome; C:omega speckle; ; P:mRNA export from nucleus; F:mRNA 3'-UTR binding; P:nuclear-transcribed mRNA catabolic process, nonsense-mediated decay; P:ovarian follicle cell migration		IPR000504; IPR001878
AJ516628	heterochromatin protein 1 beta	466	20	14	79%	13	F:identical protein binding; C:nuclear heterochromatin; P:regulation of transcription from RNA polymerase II promoter; C:nucleoplasm; C:female pronucleus; C:polytene chromosome chromocenter; P:chromatin assembly or disassembly; C:centromeric heterochromat		IPR000953; IPR001368
AJ623647	hesb like domain containing 2	470	20	40	83%	5	F:iron-sulfur cluster binding; P:cellular iron ion homeostasis; F:iron ion binding; P:iron ion transport; C:mitochondrion		IPR000361
AJ623763	hesb like domain containing 2	370	20	29	83%	5	F:iron-sulfur cluster binding; P:cellular iron ion homeostasis; F:iron ion binding; P:iron ion transport; C:mitochondrion		IPR000361; IPR000361
AJ624612	hepatocyte growth factor	350	20	18	51%	6	P:positive regulation of biological process; F:protein binding; P:regulation of cellular process; P:signal transduction; P:cell proliferation; P:developmental process		IPR000001; IPR000562
AJ625612	heme binding protein 2	550	20	13	46%	5	C:cytoplasmic membrane-bounded vesicle; C:endomembrane system; C:mitochondrion; F:binding; P:secretory pathway		no IPS match
AJ625475	heavy polypeptide 1 isoform 3	518	20	50	74%	11	F:protein binding; C:cytoskeletal part; F:motor activity; F:nucleoside-triphosphatase activity; F:cysteine-type endopeptidase activity; P:proteolysis; F:nucleotide binding; C:microtubule cytoskeleton; F:microtubule motor activity; P:microtubule-based move	EC:3.6.1.15; EC:3.4.22	IPR004273
AJ625621	heat shock protein 90	521	20	69	91%	5	P:protein folding; P:cell cycle; F:unfolded protein binding; F:ATP binding; P:response to unfolded protein		IPR001404
AJ625974	heat shock protein 90	532	20	78	92%	11	F:nitric-oxide synthase regulator activity; F:TPR domain binding; P:response to unfolded protein; F:ATP binding; F:unfolded protein binding; P:protein refolding; P:positive regulation of nitric oxide biosynthetic process; C:cytosol; P:response to heat; F:		IPR001404
AJ624049	heat shock protein 70	481	0			0			IPR013126
AJ624615	heat shock protein 70	530	20	63	98%	3	P:protein folding; F:ATP binding; P:response to unfolded protein		IPR001023; IPR013126
AJ624323	heat shock 70kd protein 12b	383	20	14	55%	4	P:protein folding; C:cellular_component; F:ATP binding; P:response to unfolded protein		no IPS match
AJ625244	heat shock 27kda protein 1	532	20	7	52%	11	C:cytoskeleton; P:protein folding; C:nucleolus; P:cell motion; P:response to heat; C:cell surface; P:anti-apoptosis; F:protein binding; P:regulation of translational initiation; P:response to unfolded protein; C:cytoplasm		IPR002068
AJ623877	hbs1-like isoform 1	221	20	17	78%	5	F:translation elongation factor activity; F:GTP binding; P:signal transduction; P:translational elongation; F:GTPase activity	EC:3.6.5.1; EC:3.6.5.2; EC:3.6.5.3; EC:3.6.5.4	IPR000795
AJ516600	h3family 3b	522	20	51	99%	15	P:post-embryonic body morphogenesis; P:positive regulation of growth rate; C:nucleosome; P:DNA repair; P:regulation of cell shape; F:DNA binding; P:nematode larval development; P:nucleosome assembly; C:Barr body; C:nucleus; F:two-component sensor activity		IPR000164; IPR003661; IPR004823; IPR007125
AJ516582	h2a histonemember z	549	20	53	98%	8	C:nucleosome; F:DNA binding; P:nucleosome assembly; P:multicellular organismal development; P:biosynthetic process; C:Barr body; F:hydroxymethylglutaryl-CoA reductase (NADPH) activity; C:nucleus	EC:1.1.1.34	IPR002119; IPR007125; IPR000118; IPR006150
AJ516663	h2a histonemember z	157	0			4	C:nucleosome; F:DNA binding; C:nucleus; P:nucleosome assembly		IPR002119
AJ516702	gypsy danio rerio 1 polyprotein	423	4	11	50%	0			no IPS match
AJ625479	guanine nucleotide binding2	406	15	6	62%	6	F:GTP binding; P:intracellular signaling cascade; P:intracellular protein transport; F:receptor binding; C:nucleus; P:cell surface receptor linked signal transduction		no IPS match
AJ625547	gtpase activating protein (sh3 domain) binding protein 2	532	20	37	62%	4	F:binding; P:small GTPase mediated signal transduction; C:intracellular; P:transport		IPR002075
AJ623860	gtp binding protein 4	433	20	11	67%	4	C:nucleus; P:ribosome biogenesis; F:GTP binding; P:small GTPase mediated signal transduction		no IPS match
AJ626416	gtp binding protein 4	533	20	19	64%	1	C:nucleus		no IPS match
AJ623737	growth arrest and dna-damage-gamma	530	20	18	57%	13	P:activation of MAPKKK activity; P:primary metabolic process; P:apoptosis; P:macromolecule metabolic process; P:negative regulation of protein kinase activity; P:activation of MAPKK activity; F:protein binding; P:multicellular organismal development; ; P:		IPR003309; IPR004038
AJ623460	gram negative bacteria binding protein 2	376	20	14	69%	1	P:biological_process		no IPS match
AJ624409	gram negative bacteria binding protein 2	383	20	28	67%	0			no IPS match
AJ625829	gram negative bacteria binding protein 2	460	20	31	60%	2	P:carbohydrate metabolic process; F:hydrolase activity, hydrolyzing O-glycosyl compounds		no IPS match
AJ623528	golgigolgin subfamily4	454	20	7	73%	4	C:trans-Golgi network; P:vesicle-mediated transport; C:ribonucleoprotein complex; F:purine nucleotide binding		no IPS match
AJ623492	gm2 ganglioside activator protein	520	20	8	47%	4	F:enzyme activator activity; P:membrane lipid catabolic process; C:cytoplasmic part; P:sphingolipid metabolic process		IPR003582
AJ624405	gm2 ganglioside activator protein	437	20	12	50%	14	C:intracellular membrane-bounded organelle; F:enzyme activator activity; F:beta-N-acetylhexosaminidase activity; C:plasma membrane part; P:multicellular organismal process; C:cytoplasmic part; P:glycolipid catabolic process; P:sphingolipid catabolic proce	EC:3.2.1.52	IPR000197; IPR000571; IPR006617; IPR001762; IPR001841; IPR001881
AJ624495	gm2 ganglioside activator protein	501	20	15	51%	14	C:intracellular membrane-bounded organelle; F:enzyme activator activity; F:beta-N-acetylhexosaminidase activity; C:plasma membrane part; P:multicellular organismal process; C:cytoplasmic part; P:glycolipid catabolic process; P:sphingolipid catabolic proce	EC:3.2.1.52	IPR000571; IPR003657; IPR006617
AJ623315	glycosidefamily 9	391	20	32	63%	2	F:hydrolase activity, hydrolyzing O-glycosyl compounds; P:carbohydrate metabolic process	EC:3.2.1	IPR001701
AJ624968	glycoprotein m6b	535	20	14	47%	2	C:integral to membrane; P:nervous system development		IPR001614
AJ625142	glyceraldehyde-3-phosphate dehydrogenase	538	20	40	87%	3	F:NAD or NADH binding; P:glycolysis; F:glyceraldehyde-3-phosphate dehydrogenase (phosphorylating) activity	EC:1.2.1.12	IPR000173
AJ623741	glutathione s-transferase	206	3	5	61%	1	F:glutathione transferase activity		IPR004046
AJ626027	glutaryl-coenzyme a dehydrogenase	514	0			0			no IPS match
AJ626280	glutaryl-coenzyme a dehydrogenase	528	20	50	92%	9	F:glutaryl-CoA dehydrogenase activity; C:mitochondrial inner membrane; P:acyl-CoA biosynthetic process; P:regulation of transcription, DNA-dependent; F:transcription factor activity; P:fatty acid oxidation; F:FAD binding; P:electron transport; F:acyl-CoA	EC:1.3.99.7	IPR006090
AJ625843	glutaminyl-trna synthase (glutamine-hydrolyzing)-like 1	436	20	35	77%	3	F:amidase activity; ; P:translation	EC:3.5.1.4; EC:3.6.5.3	IPR000120
AJ625322	glucose-methanol-choline oxidoreductase	317	20	8	83%	4	F:FAD binding; F:oxidoreductase activity, acting on CH-OH group of donors; P:cellular alcohol metabolic process; P:electron transport		IPR007867
AJ516599	glucose-6-phosphate 1-dehydrogenase	544	20	86	90%	6	P:glucose 6-phosphate utilization; P:glutathione metabolic process; P:regulation of anti-apoptosis; P:pentose-phosphate shunt; F:glucose-6-phosphate dehydrogenase activity; P:glucose metabolic process	EC:1.1.1.49	IPR001282
AJ626213	glucose dehydrogenase	512	20	31	68%	7	P:pupal chitin-based cuticle development; F:glucose dehydrogenase activity; P:sperm storage; P:glucose metabolic process; C:extracellular region; P:electron transport; F:FAD binding	EC:1.1.99.10	IPR000172
AJ625594	general transcription factor iii c 1	531	20	26	55%	3	F:RNA polymerase III transcription factor activity; P:transcription, DNA-dependent; C:nucleus		no IPS match
AJ624681	gdp-l-fucose:beta-d-galactoside 2-alpha-1-fucosyltransferase	534	20	5	53%	6	P:carbohydrate metabolic process; C:Golgi apparatus; F:galactoside 2-alpha-L-fucosyltransferase activity; P:protein amino acid glycosylation; C:integral to membrane; C:membrane		IPR002516
AJ624260	gdp dissociation inhibitor 2	535	20	52	80%	7	C:cell surface; C:Golgi apparatus; F:Rab GTPase activator activity; P:regulation of GTPase activity; F:Rab GDP-dissociation inhibitor activity; P:small GTPase mediated signal transduction; P:protein transport		IPR002005
AJ623560	gamma complex associated protein 2	503	20	61	81%	13	C:gamma-tubulin small complex; P:protein complex assembly; F:microtubule binding; C:microtubule associated complex; P:cell-cell adhesion; C:plasma membrane; C:spindle pole; P:microtubule nucleation; F:gamma-tubulin binding; F:metallopeptidase activity; C:		IPR007259; IPR007259
AJ624815	galectin family xgalectin-iiia	530	20	23	50%	3	F:sugar binding; F:nucleic acid binding; F:zinc ion binding		IPR001878; IPR001079; IPR006626
AJ623864	galectin family member (lec-3)	348	13	7	49%	1	F:sugar binding		IPR001079
AJ625226	galactoside-8 (galectin 8)	536	20	36	58%	1	F:sugar binding		IPR001079
AJ623335	galactose-specific c-type	325	20	17	55%	1	F:sugar binding		IPR001304
AJ624515	gag protein	540	20	10	47%	15	P:viral reproduction; F:RNA-directed DNA polymerase activity; P:RNA-dependent DNA replication; F:RNA binding; F:aspartic-type endopeptidase activity; P:proteolysis; C:membrane; F:zinc ion binding; F:structural molecule activity; F:transcription factor act		IPR000372; IPR000967; IPR001275; IPR001841; IPR001878
AJ624268	g protein-coupled receptor 158	520	20	11	47%	3	P:G-protein coupled receptor protein signaling pathway; C:integral to membrane; F:metabotropic glutamate, GABA-B-like receptor activity		no IPS match
AJ516749	fucolectin-related protein	549	12	6	55%	1	P:cell adhesion		IPR006585
AJ626112	foot protein-6 variant-1	529	3	25	70%	4	F:calcium ion binding; C:extracellular region; P:defense response; F:zinc ion binding		IPR001881; IPR006080; IPR011016
AJ624519	foot protein-4 variant-1	510	2	6	40%	0			no IPS match
AJ624802	foot protein-4 variant-1	534	2	5	42%	0			no IPS match
AJ626275	foot protein 3 variant 8	375	7	7	82%	2	F:NAD+ ADP-ribosyltransferase activity; C:nucleus		IPR012317; IPR007328
AJ516711	flj27505 protein	540	6	26	58%	0			no IPS match
AJ625289	fksg44 protein isoform 1	451	20	16	57%	4	C:cytoskeleton; F:binding; P:signal transduction; F:endonuclease activity		IPR000159; IPR003611
AJ624969	fk506-binding protein	538	20	31	81%	4	P:protein folding; C:cytoplasm; F:peptidyl-prolyl cis-trans isomerase activity; F:FK506 binding	EC:5.2.1.8	IPR001179
AJ516640	ficolin b	548	20	22	68%	8	F:antigen binding; F:sugar binding; P:cell-cell adhesion; P:opsonization; F:calcium ion binding; ; F:receptor binding; P:signal transduction		IPR002181
AJ625200	ficolin b	533	20	23	67%	8	F:antigen binding; F:sugar binding; P:cell-cell adhesion; P:opsonization; F:calcium ion binding; ; F:receptor binding; P:signal transduction		IPR002181; IPR002181
AJ625570	ficolin a	471	20	45	68%	7	F:antigen binding; F:sugar binding; C:extracellular space; P:opsonization; F:calcium ion binding; F:receptor binding; P:signal transduction		IPR000859; IPR002181
AJ626034	ficolin 4	535	20	41	62%	4	C:cellular_component; P:cellular process; F:receptor binding; P:signal transduction		IPR002181
AJ625471	ficolin (collagen fibrinogen domain containing lectin) 2	533	20	40	63%	8	F:antigen binding; F:sugar binding; P:cell-cell adhesion; P:opsonization; F:calcium ion binding; ; F:receptor binding; P:signal transduction		IPR002181
AJ624444	fibrinolytic protease 0	529	20	37	57%	3	F:serine-type endopeptidase activity; P:biological_process; P:proteolysis	EC:3.4.21	IPR001254; IPR001314
AJ624180	fibrinogen c domain containing 1	522	20	43	62%	5	C:cytoplasm; P:signal transduction; F:receptor binding; P:phosphate transport; F:sugar binding		IPR002181
AJ625799	fibrinogen c domain containing 1	509	20	39	63%	2	P:signal transduction; F:receptor binding		IPR002181
AJ624882	ferritin	537	20	11	61%	5	F:metal ion binding; F:binding; P:iron ion transport; P:cellular iron ion homeostasis; F:ferric iron binding		IPR001519; IPR008331; IPR009040
AJ625268	ferritin	550	20	64	90%	5	P:cellular iron ion homeostasis; P:iron ion transport; F:ferric iron binding; F:ferroxidase activity; F:binding	EC:1.16.3.1	IPR001519; IPR008331; IPR009040; IPR014034; PIRSF002559 (PIR)
AJ625205	fau	484	20	40	77%	6	C:ribosome; F:structural constituent of ribosome; F:protein binding; P:translation; P:protein modification process; C:intracellular	EC:3.6.5.3	IPR000626; IPR006846
AJ624395	fatty acid binding proteinbrain	456	20	13	57%	13	F:icosatetraenoic acid binding; C:sarcoplasmic reticulum; C:cytosol; P:fatty acid metabolic process; C:mitochondrion; F:long-chain fatty acid transporter activity; C:cell soma; C:cell projection; P:long-chain fatty acid transport; F:transporter activity;		IPR000463; IPR000566
AJ626393	falciparum resa-like protein withdomain	532	2	29	52%	0			IPR003961
AJ624382	f5 8 type c domain protein	528	20	21	53%	0			no IPS match
AJ625674	f-box protein 33	531	20	8	54%	3	C:cellular_component; F:molecular_function; P:ubiquitin cycle		IPR006553
AJ626373	exportincrm1 homolog	529	20	63	88%	12	P:response to virus; F:protein transporter activity; F:RNA binding; P:protein export from nucleus; C:nuclear pore; F:protein binding; C:nucleoplasm; C:cytoplasm; P:protein import into nucleus, docking; P:mRNA transport; C:nucleus; P:intracellular protein		IPR001494; IPR013598
AJ623716	exosome component 5	540	20	27	71%	10	C:cytoplasm; C:nucleolus; F:3'-5'-exoribonuclease activity; F:RNA binding; F:protein binding; P:rRNA processing; P:RNA processing; F:carboxypeptidase A activity; P:proteolysis; F:zinc ion binding		IPR001247; IPR000834
AJ623352	exosome component 2	382	20	39	88%	7	C:cytoplasm; F:3'-5'-exoribonuclease activity; F:protein binding; P:rRNA processing; C:exosome (RNase complex); C:nucleus; F:7S RNA binding		no IPS match
AJ626406	eukaryotic translation initiation factorsubunit 9116kda	531	20	74	86%	6	C:eukaryotic translation initiation factor 3 complex; P:translational initiation; F:RNA binding; F:translation initiation factor activity; F:nucleotide binding; F:zinc ion binding		IPR001680; IPR002867
AJ623848	eukaryotic translation initiation factorsubunit 6 48kda	234	20	24	83%	4	C:eukaryotic translation initiation factor 3 complex; F:protein binding; P:regulation of translational initiation; F:translation initiation factor activity		no IPS match
AJ626184	eukaryotic translation initiation factorsubunit 6 48kda	511	20	47	86%	4	C:eukaryotic translation initiation factor 3 complex; F:protein binding; P:regulation of translational initiation; F:translation initiation factor activity		IPR000717
AJ626303	eukaryotic translation initiation factorsubunit 547kda	536	20	54	78%	4	C:eukaryotic translation initiation factor 3 complex; P:regulation of translational initiation; F:translation initiation factor activity; F:serine-type endopeptidase inhibitor activity		IPR000555; IPR003639; IPR000215
AJ625269	eukaryotic translation initiation factorsubunit 3	532	20	49	74%	3	C:eukaryotic translation initiation factor 3 complex; F:protein binding; P:regulation of translational initiation		no IPS match
AJ625841	eukaryotic translation initiation factorsubunit 239kda	524	20	65	86%	15	F:translation initiation factor activity; P:myelination; P:response to glucose stimulus; C:eukaryotic translation initiation factor 2B complex; F:guanyl-nucleotide exchange factor activity; P:response to heat; P:ovarian follicle development; P:response to		IPR000649
AJ625678	eukaryotic translation initiation factorisoform 1 isoform 2	511	20	44	95%	7	F:RNA binding; F:ATP binding; P:translation; F:ATP-dependent helicase activity; F:translation initiation factor activity; F:nucleic acid binding; F:helicase activity	EC:3.6.5.3	IPR001650
AJ516752	eukaryotic translation initiation factor 5a	534	20	59	84%	8	C:cytoplasm; P:viral genome replication; P:apoptosis; F:protein binding; P:regulation of translational initiation; F:translation initiation factor activity; C:nucleus; P:translational initiation		IPR001884; IPR005824
AJ624593	eukaryotic translation elongation factor 2	536	20	35	75%	4	F:translation elongation factor activity; F:nucleotide binding; P:translational elongation; F:GTP binding		IPR000640
AJ516364	eukaryotic translation elongation factor 1 beta 2	530	20	43	88%	4	F:translation elongation factor activity; C:eukaryotic translation elongation factor 1 complex; F:protein binding; P:translational elongation		IPR001326; IPR014038
AJ624922	eukaryotic translation elongation factor 1 alpha 1	552	20	40	89%	10	C:cytoplasm; P:gamete generation; F:translation elongation factor activity; P:nematode larval development; F:GTP binding; P:embryonic development ending in birth or egg hatching; P:growth; P:locomotory behavior; P:translational elongation; F:GTPase activi	EC:3.6.5.1; EC:3.6.5.2; EC:3.6.5.3; EC:3.6.5.4	IPR004160
AJ625002	estrogen nuclear receptor coactivator 1	538	20	25	84%	1	P:cell wall macromolecule catabolic process		IPR004182
AJ623323	erythrocyte binding	489	8	6	45%	4	C:cytoskeleton; F:nutrient reservoir activity; P:spermatogenesis; F:sugar binding		no IPS match
AJ624392	epididymal secretory protein e1 precursor (niemann pick type c2 protein homolog) (kda secretory protein)	327	12	6	59%	1	F:receptor binding		IPR003172
AJ516452	ependymin-related protein	456	1	7	45%	4	C:extracellular region; F:calcium ion binding; P:cell-matrix adhesion; F:phosphopantetheine binding		IPR006162
AJ623544	ependymin related protein-1 precursor	526	1	4	60%	3	C:extracellular region; F:calcium ion binding; P:cell-matrix adhesion		IPR001299
AJ516442	ependymin related protein 1	525	20	12	43%	4	C:extracellular space; F:calcium ion binding; P:cell-matrix adhesion; C:extracellular region		IPR001299
AJ516678	ependymin related protein 1	532	20	42	54%	4	C:extracellular space; F:calcium ion binding; P:cell-matrix adhesion; C:extracellular region		IPR001299
AJ516802	ependymin related protein 1	456	20	20	49%	4	C:extracellular space; F:calcium ion binding; P:cell-matrix adhesion; C:extracellular region		IPR001299
AJ623481	ependymin related protein 1	475	20	16	55%	6	C:extracellular space; F:calcium ion binding; P:cell-matrix adhesion; C:extracellular region; P:pathogenesis; P:regulation of vasoconstriction		IPR001928; IPR001299
AJ624470	ependymin related protein 1	327	2	5	54%	3	C:extracellular region; F:calcium ion binding; P:cell-matrix adhesion		IPR001299
AJ625568	ep protein precursor	442	3	30	94%	3	F:zinc ion binding; F:cadmium ion binding; F:copper ion binding		IPR001073
AJ624637	chitinase	524	17	7	48%	6	F:chitinase activity; C:extracellular space; P:chitin catabolic process; F:cation binding; F:chitin binding; F:cellulose binding		IPR000254; IPR002557
AJ623695	enoyl coenzyme ashortmitochondrial	464	20	42	77%	7	F:enoyl-CoA hydratase activity; F:long-chain-enoyl-CoA hydratase activity; P:fatty acid beta-oxidation; P:generation of precursor metabolites and energy; C:mitochondrion; F:catalytic activity; P:metabolic process	EC:4.2.1.17; EC:4.2.1.74	IPR001753
AJ625367	endothelial differentiation-related factor 1	539	20	12	82%	7	P:positive regulation of DNA binding; P:regulation of transcription, DNA-dependent; F:sequence-specific DNA binding; P:transcription antitermination; F:transcription coactivator activity; C:transcription factor TFIID complex; C:cytoplasm		IPR001387
AJ624455	endoplasmic reticulum heat shock 70 kda protein	430	20	64	92%	19	F:protein binding, bridging; P:ER overload response; C:perinuclear region of cytoplasm; C:integral to endoplasmic reticulum membrane; F:calcium ion binding; P:protein folding; C:ER-Golgi intermediate compartment; P:negative regulation of caspase activity;		IPR001023; IPR013126
AJ623374	endo-beta--glucanase	472	20	56	73%	3	P:metabolic process; F:hydrolase activity, hydrolyzing O-glycosyl compounds; P:carbohydrate metabolic process	EC:3.2.1	IPR001701
AJ624481	endo-beta--glucanase	530	20	56	64%	2	F:hydrolase activity, acting on glycosyl bonds; P:carbohydrate metabolic process		IPR001701
AJ625879	endo-beta--glucanase	540	20	51	70%	3	P:metabolic process; F:hydrolase activity, hydrolyzing O-glycosyl compounds; P:carbohydrate metabolic process	EC:3.2.1	IPR001701
AJ625123	elongation factor-1 gamma	516	20	56	81%	5	F:translation elongation factor activity; C:eukaryotic translation elongation factor 1 complex; P:embryonic development ending in birth or egg hatching; P:reproduction; P:translational elongation		IPR001662
AJ625361	elongation factor-1 alpha	535	20	39	90%	8	C:cytoplasm; F:translation elongation factor activity; F:GTP binding; P:translational elongation; F:GTPase activity; C:extracellular region; P:chitin metabolic process; F:chitin binding	EC:3.6.5.1; EC:3.6.5.2; EC:3.6.5.3; EC:3.6.5.4	IPR002557; IPR004161
AJ625505	elongation factor-1 alpha	151	20	12	88%	5	C:cytoplasm; F:translation elongation factor activity; F:GTP binding; P:translational elongation; F:GTPase activity	EC:3.6.5.1; EC:3.6.5.2; EC:3.6.5.3; EC:3.6.5.4	IPR004160
AJ624248	elongation factor 2	394	20	48	87%	4	P:translation; F:translation elongation factor activity; F:GTPase activity; F:GTP binding	EC:3.6.5.3; EC:3.6.5.1; EC:3.6.5.2; EC:3.6.5.4	IPR000795
AJ625894	elongation factor 1 delta	530	20	10	58%	8	F:molecular_function; P:cellular process; F:translation elongation factor activity; C:eukaryotic translation elongation factor 1 complex; P:translational elongation; F:signal transducer activity; P:signal transduction; C:membrane		IPR001326; IPR003660; IPR013256
AJ625020	electron-transfer-alpha polypeptide	533	20	67	83%	10	P:transport; P:head involution; P:open tracheal system development; P:Malpighian tubule morphogenesis; F:electron carrier activity; C:mitochondrial electron transfer flavoprotein complex; P:oxidative phosphorylation; F:FAD binding; P:morphogenesis of an e		IPR014730; IPR014731
AJ516372	elastin microfibril interfacer 2	530	20	58	53%	3	F:zinc ion binding; F:cadmium ion binding; F:copper ion binding		IPR001073
AJ625387	ekn1	539	20	14	73%	2	C:nucleus; F:binding		no IPS match
AJ623719	eif3s10 protein	483	20	67	86%	4	C:eukaryotic translation initiation factor 3 complex; P:regulation of translational initiation; C:nucleus; F:DNA binding		IPR003656
AJ624165	ectodysplasin a2 receptor	495	20	7	47%	15	P:induction of apoptosis; C:integral to membrane; P:epidermis development; P:positive regulation of JNK cascade; P:embryonic development; P:positive regulation of NF-kappaB transcription factor activity; F:tumor necrosis factor receptor activity; F:recept		IPR001368; IPR001781; IPR001876; IPR001881; IPR001965; IPR002052
AJ516671	e2 protein	382	20	32	92%	3	C:cellular_component; F:molecular_function; F:nucleic acid binding		IPR003034
AJ516886	dynein light chain 2	531	20	45	99%	31	F:microtubule motor activity; F:cytoskeletal protein binding; P:vesicle-mediated transport; P:positive regulation of multicellular organism growth; P:post-embryonic body morphogenesis; P:positive regulation of growth rate; P:cell cycle; C:microtubule; C:m		IPR001372; IPR000804
AJ625912	dual specificity phosphatase 6	548	20	35	61%	8	C:cytoplasm; F:protein tyrosine phosphatase activity; P:cell differentiation; F:protein tyrosine/serine/threonine phosphatase activity; F:protein serine/threonine phosphatase activity; F:protein binding; P:inactivation of MAPK activity; P:protein amino ac	EC:3.1.3.48	IPR000340
AJ624772	down syndrome cell adhesion molecule	510	20	9	52%	3	F:protein kinase activity; P:cellular process; C:membrane	EC:2.7.1.37	IPR003596; IPR003598; IPR003599; IPR007110; IPR013098
AJ624469	dopamine beta hydroxylase-like protein	419	1	14	51%	0			IPR013519
AJ625926	dopamine beta hydroxylase-like protein	272	1	8	62%	2	F:NAD+ ADP-ribosyltransferase activity; C:nucleus		IPR012317
AJ624665	domain protein	452	20	7	64%	1	P:response to stress		IPR006015; IPR006016
AJ624686	dna ligase i	538	20	15	54%	4	C:nucleosome; F:DNA binding; P:nucleosome assembly; C:nucleus		no IPS match
AJ624828	dihydrouridine synthase 3-like	537	20	63	79%	5	F:FAD binding; F:nucleic acid binding; F:oxidoreductase activity; F:zinc ion binding; P:tRNA processing		IPR001269
AJ516428	dicarbonyl l-xylulose reductase	512	20	41	68%	8	P:NADP metabolic process; C:brush border; C:microvillus; F:protein binding; P:xylulose metabolic process; F:oxidoreductase activity, acting on the CH-OH group of donors, NAD or NADP as acceptor; P:metabolic process; F:oxidoreductase activity	EC:1.1.1	IPR002198; IPR002347
AJ625030	diacylglycerol acyltransferase	346	20	34	78%	8	C:membrane fraction; P:fat body development; F:diacylglycerol O-acyltransferase activity; P:insulin secretion; C:integral to membrane; F:2-acylglycerol O-acyltransferase activity; C:endoplasmic reticulum; P:triglyceride metabolic process	EC:2.3.1.20; EC:2.3.1.22	IPR004299
AJ623429	developmentally-regulated vdg3	376	2	40	82%	0			no IPS match
AJ624337	developmentally-regulated vdg3	393	2	18	76%	0			no IPS match
AJ624482	developmentally-regulated vdg3	415	2	36	79%	0			no IPS match
AJ625851	developmentally-regulated vdg3	375	2	34	75%	0			no IPS match
AJ625949	developmentally-regulated vdg3	354	2	30	80%	0			no IPS match
AJ625981	developmentally-regulated vdg3	282	2	25	83%	2	F:NAD+ ADP-ribosyltransferase activity; C:nucleus		IPR012317
AJ625243	delta-n p63 p73-like protein	491	20	94	89%	10	F:metal ion binding; F:superoxide dismutase activity; F:transcription factor activity; P:superoxide metabolic process; C:nucleus; P:regulation of transcription, DNA-dependent; F:DNA binding; F:rhodopsin-like receptor activity; P:G-protein coupled receptor	EC:1.15.1.1	IPR002117; IPR006207; IPR010991; IPR011615; IPR000276
AJ516727	dehydroascorbate reductase	375	20	8	57%	4	C:cytoplasm; C:intracellular membrane-bounded organelle; F:molecular_function; P:cellular process		IPR004045; IPR013032
AJ625979	defender against cell death 1	501	20	44	84%	7	P:protein amino acid N-linked glycosylation via asparagine; C:integral to membrane; P:anti-apoptosis; C:microsome; C:oligosaccharyltransferase complex; F:dolichyl-diphosphooligosaccharide-protein glycotransferase activity; C:plasma membrane	EC:2.4.1.119	IPR003038
AJ623841	death-associated protein kinase 1	413	20	21	59%	9	F:calmodulin binding; P:apoptosis; P:protein kinase cascade; F:ATP binding; C:actin cytoskeleton; ; P:protein amino acid phosphorylation; F:protein binding; P:signal transduction	EC:2.7.1.123	IPR000488; IPR013092
AJ624991	deah (asp-glu-ala-his) box polypeptide 38	539	20	20	56%	4	F:ATP-dependent helicase activity; C:nucleus; P:nuclear mRNA splicing, via spliceosome; F:nucleotide binding		no IPS match
AJ625517	dead (asp-glu-ala-asp) box polypeptide 53	535	20	55	71%	6	F:RNA binding; C:intracellular; F:ATP-dependent RNA helicase activity; F:nucleic acid binding; F:ATP binding; F:ATP-dependent helicase activity		IPR011545; IPR014001; IPR014021
AJ626065	dead (asp-glu-ala-asp) box polypeptide 42	531	20	39	72%	3	F:nucleic acid binding; F:ATP binding; F:ATP-dependent helicase activity		no IPS match
AJ624089	dead (asp-glu-ala-asp) box polypeptide 17	527	20	61	84%	8	F:RNA helicase activity; F:ATP-dependent helicase activity; F:RNA binding; F:RNA-dependent ATPase activity; F:ATP binding; C:nucleus; P:RNA processing; F:nucleic acid binding		IPR000629; IPR011545; IPR014001; IPR014021
AJ625992	dc2-related axonemal dynein intermediate chain 4	444	3	7	73%	2	C:cellular_component; P:biological_process		no IPS match
AJ623552	dbh-like 1	359	20	12	58%	3	F:molecular_function; F:dopamine beta-monooxygenase activity; P:histidine catabolic process		IPR005018; IPR013050
AJ516547	cytoplasmic intermediate filament protein	533	20	53	79%	4	C:intermediate filament; F:structural molecule activity; P:positive regulation of growth rate; P:embryonic development ending in birth or egg hatching		IPR001664
AJ625462	cytochromefamilysubfamilypolypeptide 9	532	20	32	57%	7	C:microsome; F:oxidoreductase activity; F:monooxygenase activity; F:iron ion binding; P:electron transport; F:heme binding; F:zinc ion binding		IPR001128; IPR002401; IPR006564
AJ625830	cytochromefamilysubfamilypolypeptide 22	396	20	13	63%	9	C:microsome; F:binding; P:drug metabolic process; F:monooxygenase activity; P:electron transport; C:integral to membrane; C:endoplasmic reticulum; F:iron ion binding; F:heme binding		IPR001128; IPR002401
AJ623880	cytochrome oxidase subunit i	467	20	64	91%	8	F:copper ion binding; C:mitochondrial respiratory chain; F:iron ion binding; P:electron transport; P:transport; C:integral to membrane; F:cytochrome-c oxidase activity; C:membrane	EC:1.9.3.1	IPR000883
AJ516500	cytochrome csubunit va	547	20	34	67%	5	F:metal ion binding; C:mitochondrial inner membrane; F:electron carrier activity; F:cytochrome-c oxidase activity; P:electron transport	EC:1.9.3.1	IPR003204
AJ516636	cytochrome c oxidase subunit via polypeptide 1	530	20	10	57%	4	C:mitochondrion; F:cytochrome-c oxidase activity; C:mitochondrial envelope; P:electron transport		IPR001349
AJ624079	cytochrome c oxidase subunit iv	365	19	8	55%	6	P:cellular respiration; C:mitochondrial respiratory chain complex IV; P:electron transport; C:integral to membrane; F:cytochrome-c oxidase activity; F:serine-type endopeptidase inhibitor activity		IPR004203; IPR002223
AJ624894	cytochrome c	534	20	46	88%	13	C:cytosol; P:transport; P:DNA fragmentation involved in apoptosis; P:cellular respiration; P:activation of caspase activity by cytochrome c; F:electron transporter, transferring electrons from CoQH2-cytochrome c reductase complex and cytochrome c oxidase		IPR002327; IPR003088; IPR009056; IPR012125
AJ624584	cytochrome b	360	3	15	82%	6	F:oxidoreductase activity; C:mitochondrial respiratory chain; F:iron ion binding; P:electron transport; P:transport; C:integral to membrane		no IPS match
AJ624838	cytochrome b	536	20	94	78%	7	F:oxidoreductase activity; C:mitochondrial respiratory chain; F:iron ion binding; P:electron transport; P:transport; C:integral to membrane; C:membrane		IPR005798
AJ624064	cysteine-rich secretory protein lccl domain containing 2	543	20	20	48%	4	C:cellular_component; C:extracellular region; F:serine-type endopeptidase inhibitor activity; P:multicellular organismal development		IPR001283; IPR002223; IPR003582; IPR003659; IPR005611; IPR014044
AJ624807	cysteine rich transmembrane bmp regulator 1 (chordin like)	530	20	18	37%	8	F:molecular_function; C:cellular_component; P:multicellular organismal process; P:developmental process; F:transcription factor activity; C:nucleus; F:zinc ion binding; F:serine-type endopeptidase inhibitor activity		IPR000118; IPR000967; IPR003645; IPR004094; IPR006150; IPR006552
AJ624499	cysteine rich protein 61	521	20	37	56%	19	P:ossification; P:positive regulation of angiogenesis; P:integrin-mediated signaling pathway; P:regulation of cell growth; P:DNA replication; P:chemotaxis; P:cell-matrix adhesion; C:extracellular space; P:fibroblast growth factor receptor signaling pathwa		IPR000083; IPR001007; IPR003582; IPR006552
AJ624569	cysteine rich bmp regulator 2 (chordin like)	477	10	6	47%	9	C:extracellular space; P:cell adhesion; F:structural molecule activity; F:protein binding; P:positive regulation of BMP signaling pathway; F:serine-type endopeptidase inhibitor activity; C:extracellular region; C:intracellular; F:zinc ion binding		IPR000877; IPR006552; IPR000315; IPR000433
AJ624667	cystathionine beta-synthase	515	20	50	80%	10	C:cytoplasm; F:pyridoxal phosphate binding; P:homocysteine metabolic process; F:iron ion binding; F:cystathionine beta-synthase activity; P:cysteine biosynthetic process from serine; C:nucleus; P:cysteine biosynthetic process via cystathionine; F:catalyti	EC:4.2.1.22	IPR001216; IPR001926
AJ624460	cyclophilin a	502	20	37	86%	2	F:peptidyl-prolyl cis-trans isomerase activity; P:protein folding	EC:5.2.1.8	IPR002130
AJ625036	cyclin-dependent kinase 5	550	20	84	88%	39	F:ErbB-3 class receptor binding; C:lamellipodium; C:neuromuscular junction; P:cell-matrix adhesion; P:regulated secretory pathway; P:central nervous system development; F:cyclin-dependent protein kinase activity; P:cortical actin cytoskeleton organization	EC:2.7.1.135	IPR000719; IPR002290; IPR002931; IPR008271
AJ623793	cyclic amp-regulated protein	300	0			0			no IPS match
AJ624551	cullin 4a	545	20	47	88%	11	P:induction of apoptosis by intracellular signals; P:G1/S transition of mitotic cell cycle; P:cell cycle arrest; P:negative regulation of cell proliferation; F:protein binding; P:ubiquitin cycle; P:DNA repair; P:cell cycle; F:ATP binding; P:ATP synthesis		IPR001373; IPR000194
AJ625500	cue domain containing 1	534	20	17	63%	2	F:molecular_function; P:biological_process		IPR003892
AJ626333	cubilin (intrinsic factor-cobalamin receptor)	533	20	9	51%	10	P:transport; C:intracellular membrane-bounded organelle; F:protein binding; P:tissue regeneration; P:positive regulation of epithelial cell differentiation; P:inner cell mass cell proliferation; C:proteinaceous extracellular matrix; P:primary metabolic pr		IPR000118; IPR000859; IPR002172
AJ626139	ctp:phosphocholine cytidylyltransferase 1 cg1049-isoform a	241	20	15	63%	9	P:primary metabolic process; ; F:choline-phosphate cytidylyltransferase activity; P:establishment of ommatidial polarity; P:biosynthetic process; P:endocytosis; P:imaginal disc-derived wing morphogenesis; P:cellular metabolic process; P:determination of a	EC:2.7.7.15	no IPS match
AJ624366	cornifelin	527	20	18	57%	1	C:cornified envelope		IPR006461
AJ623424	connective tissue growth factor	415	20	16	55%	4	P:cellular process; P:tissue development; F:protein binding; C:extracellular region		IPR000083; IPR001007; IPR006552
AJ624505	complement componentq subcomponent-like 4	447	20	11	49%	5	P:phosphate transport; C:cytoplasm; F:tumor necrosis factor receptor binding; P:immune response; C:membrane		IPR001073; IPR006052
AJ625619	complement componentq subcomponent-like 1	532	20	9	47%	1	C:cellular_component		IPR001073; IPR006652
AJ516698	collectin sub-family member 12	469	20	27	49%	6	P:defense response; P:transport; F:receptor activity; P:immune response; C:cell part; F:sugar binding		IPR001304
AJ623614	collectin sub-family member 12	514	20	11	46%	6	P:cellular process; P:defense response; F:binding; P:immune response; C:membrane; F:sugar binding		IPR001304
AJ626069	collagen type xii alpha 1	550	20	11	52%	3	P:biological_process; F:structural molecule activity; C:collagen		IPR002035
AJ626467	collagen alpha-1chain precursor	530	20	26	60%	5	F:protein binding; C:cellular_component; P:organ development; C:cytoplasm; P:phosphate transport		IPR008160; IPR008161; PR01217 (PRINTS)
AJ623629	col protein	526	14	14	50%	4	C:cytoplasm; C:proteinaceous extracellular matrix; F:structural molecule activity; P:phosphate transport		no IPS match
AJ624424	col protein	534	11	8	47%	2	P:phosphate transport; C:cytoplasm		no IPS match
AJ624662	col protein	542	12	19	47%	4	P:phosphate transport; C:cytoplasm; P:cell communication; C:membrane		IPR001774
AJ625192	col protein	536	17	28	52%	6	C:cytoplasm; C:proteinaceous extracellular matrix; F:structural molecule activity; P:phosphate transport; P:cell communication; C:membrane		IPR001774; IPR013237
AJ625826	col protein	521	9	18	53%	2	P:phosphate transport; C:cytoplasm		no IPS match
AJ626318	col protein	536	17	31	51%	6	C:cytoplasm; C:proteinaceous extracellular matrix; F:structural molecule activity; P:phosphate transport; F:protein binding; F:zinc ion binding		IPR000519; IPR001841
AJ625435	coiled-coil-helix-coiled-coil-helix domain containing 2	534	1	6	82%	1	P:defense response		IPR010625; IPR003614
AJ625038	coiled-coil domain containing 94	536	20	19	61%	2	F:molecular_function; P:biological_process		IPR007590; IPR013256
AJ624265	coatomer proteinsubunit alpha	407	20	12	86%	15	P:pancreatic juice secretion; C:viral capsid; C:COPI vesicle coat; F:protein transporter activity; C:soluble fraction; C:extracellular space; P:protein targeting; C:microsome; P:ER to Golgi vesicle-mediated transport; F:structural molecule activity; C:end		IPR010714
AJ625214	coagulation factora1 polypeptide	544	20	12	50%	2	F:transferase activity; P:peptide cross-linking		IPR001102
AJ625407	chromosome 20 open reading frame 20	496	20	24	54%	8	P:transcription; P:regulation of cellular process; F:transcription factor activity; C:nucleus; F:sequence-specific DNA binding; F:protein dimerization activity; C:H4/H2A histone acetyltransferase complex; P:regulation of transcription		IPR004827; IPR012423
AJ516724	chromosome 2 open reading frame 25	517	20	38	70%	1	C:cellular_component		no IPS match
AJ626336	chromosome 15 open reading frame 15	396	20	9	82%	6	C:ribosome; P:ribosome biogenesis; F:structural constituent of ribosome; F:ATP binding; C:nucleus; P:translation	EC:3.6.5.3	no IPS match
AJ626390	chromosome 14 open reading frame 8	328	11	9	84%	0			IPR008907; IPR006629
AJ624305	chromosome 1 open reading frame 9	541	20	19	69%	4	F:transcription factor activity; C:nucleus; F:sequence-specific DNA binding; F:protein dimerization activity		IPR004827
AJ625103	chromodomain helicase dna binding protein 5	537	18	8	68%	12	P:regulation of transcription from RNA polymerase II promoter; F:zinc ion binding; F:ATP-dependent DNA helicase activity; P:nucleosome mobilization; F:DNA binding; F:ATP binding; C:polytene chromosome; C:NuRD complex; C:chromatin; F:protein binding; F:tra		IPR012958; IPR001965
AJ516713	chondroitin sulfate proteoglycan 3	541	11	10	50%	3	P:cellular process; F:binding; F:sugar binding		IPR001304
AJ624087	chitinase b precursor	504	8	5	48%	8	F:protein tyrosine phosphatase activity; F:receptor activity; F:chitinase activity; P:chitin catabolic process; F:cation binding; F:carbohydrate binding; P:protein amino acid dephosphorylation; C:extracellular region		IPR003961
AJ625051	chitinase 1	499	16	6	47%	7	F:chitinase activity; C:extracellular space; P:chitin catabolic process; F:cation binding; F:chitin binding; C:extracellular region; P:chitin metabolic process		IPR002557
AJ623376	chitinase	286	20	8	68%	5	F:hydrolase activity, hydrolyzing O-glycosyl compounds; F:cation binding; P:polysaccharide catabolic process; P:chitin metabolic process; P:carbohydrate metabolic process	EC:3.2.1	IPR001223; IPR001223; IPR015821
AJ625292	cg7231-isoform c	468	20	16	58%	2	F:molecular_function; P:biological_process		no IPS match
AJ624307	cg6953-isoform a	469	20	21	53%	6	C:extracellular matrix; F:molecular_function; P:cellular process; C:extracellular region; F:growth factor activity; F:serine-type endopeptidase inhibitor activity		IPR000762; IPR000884; IPR002223
AJ623521	cg6851-isoform a	303	4	4	62%	5	C:integral to membrane; C:mitochondrial envelope; F:binding; P:transport; C:membrane		IPR001993
AJ624746	cg4692-isoform b	537	20	18	50%	1	P:cellular process		IPR003006; PD015221 (PRODOM); IPR006560
AJ626040	cg4376-isoform b	458	20	41	97%	9	F:structural constituent of cytoskeleton; P:cell motion; P:cytoskeletal anchoring at plasma membrane; P:flight behavior; C:focal adhesion; F:calcium ion binding; F:actin filament binding; P:actin filament bundle formation; F:actin binding		IPR001589; IPR001715
AJ624465	cg3355-isoform a	367	20	25	66%	5	P:biological_process; F:trypsin activity; F:enteropeptidase activity; F:serine-type endopeptidase activity; P:proteolysis	EC:3.4.21.4; EC:3.4.21.9	IPR001254
AJ623925	cg32858-isoform a	391	20	22	66%	5	; F:actin binding; P:actin filament bundle formation; P:bristle morphogenesis; P:antennal morphogenesis		no IPS match
AJ624441	cg31708-isoform b	532	20	25	51%	3	P:signal transduction; P:cell-cell adhesion; F:ATP binding		IPR003596; IPR003598; IPR003599; IPR005479; IPR007110; IPR013106; IPR013151
AJ625302	cg1637-isoform c	503	20	14	45%	2	F:hydrolase activity; P:phosphate metabolic process		IPR003597; IPR003961
AJ625863	Apolipophorin precursor	471	20	11	54%	8	P:lipid transport; C:membrane; C:extracellular space; F:lipid transporter activity; P:cell adhesion; P:binding of sperm to zona pellucida; F:lipid binding; P:Wnt receptor signaling pathway		IPR001846
AJ626292	cg14998-isoform c	538	11	37	55%	7	F:GTP binding; F:odorant binding; F:RNA binding; P:SRP-dependent cotranslational protein targeting to membrane; C:signal recognition particle, endoplasmic reticulum targeting; F:transcription factor activity; C:intracellular		IPR000835; IPR006593
AJ624231	cg11334-isoform b	368	20	31	78%	8	F:identical protein binding; C:eukaryotic translation initiation factor 2B complex; P:translational initiation; F:GTP binding; F:translation initiation factor activity; F:transcription factor activity; P:regulation of transcription, DNA-dependent; P:cellu		IPR000649
AJ625697	cerebellin 2 precursor protein	537	20	11	50%	2	C:cellular_component; P:biological_process		IPR001073
AJ624108	centrosome and spindle pole associated protein 1	533	12	6	61%	1	F:zinc ion binding		IPR011016
AJ624876	cell wall surface anchor family protein	533	3	4	41%	1	C:cell surface		no IPS match
AJ625903	cell wall integrity factor	532	20	6	48%	11	F:glyceraldehyde-3-phosphate dehydrogenase (phosphorylating) activity; F:NAD or NADH binding; F:protein xylosyltransferase activity; P:D-xylose metabolic process; P:heparan sulfate proteoglycan biosynthetic process; P:glycolysis; P:polysaccharide metaboli		IPR001304; IPR002889; IPR013994
AJ626428	cell death regulator aven	538	15	7	64%	7	F:receptor activity; F:calcium channel activity; C:membrane fraction; C:intracellular; F:protein binding; P:anti-apoptosis; C:integral to membrane		PD317764 (PRODOM)
AJ516765	cd209l1 protein	552	20	8	43%	6	P:cellular process; F:binding; P:viral reproductive process; P:symbiosis, encompassing mutualism through parasitism; F:sugar binding; C:nucleus		IPR001304; IPR002353; IPR003616
AJ516840	cd209e antigen	551	20	68	50%	1	F:sugar binding		IPR001304
AJ624433	cd209 protein	533	20	21	55%	2	F:binding; F:sugar binding		IPR001304; IPR002353
AJ624397	cathepsin l-associated protein	532	20	18	52%	2	P:biological_process; P:cell adhesion		IPR000782
AJ516578	cathepsin l	296	20	18	68%	1	F:peptidase activity		IPR013201
AJ624869	cathepsin l	533	20	69	81%	5	F:cathepsin L activity; P:proteolysis; P:transport; F:cysteine-type endopeptidase activity; F:cysteine-type peptidase activity	EC:3.4.22.15	IPR000169; IPR000668
AJ625468	catchin protein	533	2	47	88%	3	C:myosin complex; F:motor activity; F:phosphopantetheine binding		IPR006162
AJ625490	caspase 7	536	20	33	61%	16	P:release of cytochrome c from mitochondria; P:response to UV; C:intracellular membrane-bounded organelle; P:induction of apoptosis; F:caspase activity; P:heart development; P:proteolysis; F:protein binding; C:cytoplasmic part; C:organelle membrane; F:tra		IPR000679; IPR001309; IPR011600; IPR015917
AJ623320	carnitine palmitoyltransferase i	375	20	9	55%	5	F:acyltransferase activity; P:response to bacterium; P:transport; P:fatty acid metabolic process; C:mitochondrial outer membrane		IPR000542
AJ624338	carboxypeptidase b	537	20	10	48%	5	F:peptidase activity; F:carboxypeptidase activity; P:proteolysis; F:nucleic acid binding; F:zinc ion binding		IPR003146; IPR001878
AJ623964	carboxylesterase 7	474	16	8	63%	1	F:hydrolase activity, acting on ester bonds		no IPS match
AJ624494	camp responsive element binding2	416	20	17	72%	6	P:transcription; P:signal transduction; F:transcription factor activity; C:nucleus; F:sequence-specific DNA binding; F:protein dimerization activity		IPR004827
AJ624065	calsyntenin 1	532	20	34	61%	1	C:cellular_component		no IPS match
AJ624756	calreticulin	535	20	81	85%	17	C:cytosol; F:zinc ion binding; C:external side of plasma membrane; C:soluble fraction; F:calcium ion binding; P:protein folding; P:cortical actin cytoskeleton organization; P:regulation of apoptosis; P:regulation of transcription, DNA-dependent; P:protein		IPR001580
AJ624120	calponin-like protein	533	1	6	57%	0			IPR000557
AJ624311	calponin-like protein	537	20	33	55%	3	F:actin binding; F:calmodulin binding; P:actomyosin structure organization		IPR000557
AJ625726	calponin-like protein	503	20	91	61%	5	F:actin binding; F:calmodulin binding; P:actomyosin structure organization; C:intracellular; F:zinc ion binding		IPR001876; IPR000557; IPR003096
AJ626099	calponin-like protein	538	1	18	100%	0			no IPS match
AJ625824	calmodulin-like protein	178	0			1	F:calcium ion binding		IPR002048
AJ516842	calmodulin	551	20	15	54%	3	C:cell part; P:cellular process; F:calcium ion binding		IPR000261; IPR002048
AJ624059	calmodulin	551	20	24	88%	5	P:ciliary or flagellar motility; C:myosin complex; C:flagellin-based flagellum; F:calcium ion binding; F:motor activity		IPR002048
AJ624592	calmodulin	531	20	35	88%	10	F:calmodulin binding; C:rhabdomere; P:metarhodopsin inactivation; F:calcium ion binding; P:detection of calcium ion; P:adaptation of rhodopsin mediated signaling; P:regulation of light-activated channel activity; P:rhodopsin mediated signaling pathway; P:		IPR000261; IPR002048; IPR002048
AJ625790	c1q-like adipose specific protein	533	9	7	44%	3	C:cytoplasm; P:phosphate transport; F:sugar binding		IPR001073
AJ516515	c14orf166b protein	532	20	11	54%	3	P:ciliary or flagellar motility; C:flagellin-based flagellum; F:calcium ion binding		IPR002048
AJ516432	c-type lectin superfamilymember g	529	20	9	44%	3	F:molecular_function; C:membrane; F:sugar binding		IPR000253; IPR001304
AJ624088	c-type lectin a	550	20	16	49%	2	F:sugar binding; C:membrane		IPR001304; IPR002353
AJ624949	c-24sterol reductase	484	7	5	51%	4	P:translational termination; F:GTP binding; F:translation release factor activity; F:GTPase activity		IPR002172
AJ623545	bromodomain-containing protein	431	20	26	54%	1	F:molecular_function		IPR002895
AJ624944	bromodomain containing 7	516	4	5	71%	3	C:membrane; F:sugar binding; F:latrotoxin receptor activity		IPR000922; IPR006210
AJ624217	bromodomain containing 3	535	20	40	72%	6	P:spermatogenesis; P:MAPKKK cascade; P:chromatin assembly or disassembly; F:chromatin binding; F:protein kinase activity; F:single-stranded DNA binding	EC:2.7.1.37	no IPS match
AJ516473	bone morphogenetic protein 1	509	20	15	58%	6	P:determination of ventral identity; F:binding; F:metalloendopeptidase activity; C:extracellular region; P:proteolysis; P:cartilage development	EC:3.4.24	IPR000253; IPR000859
AJ623904	bicaudal d homolog 1	461	20	23	66%	17	P:germarium-derived female germ-line cyst formation; P:RNA processing; F:mRNA binding; ; C:cytoskeleton; P:germarium-derived oocyte fate determination; ; F:dynein binding; P:oocyte microtubule cytoskeleton polarization; P:intracellular mRNA localization;		IPR003106; IPR004827
AJ625091	betaisoform cra_b	508	20	38	100%	8	C:cytoplasm; P:microtubule-based movement; C:protein complex; F:GTP binding; P:protein polymerization; F:structural molecule activity; F:GTPase activity; C:microtubule	EC:3.6.5.1; EC:3.6.5.2; EC:3.6.5.3; EC:3.6.5.4	IPR008280
AJ623463	beta-n-acetylhexosaminidase	347	20	10	47%	1	F:molecular_function		no IPS match
AJ623967	beta-actin	440	20	28	100%	7	F:structural constituent of cytoskeleton; C:costamere; P:sarcomere organization; F:protein binding; F:ATP binding; C:actin cytoskeleton; P:response to calcium ion		IPR004000; IPR004001
AJ516796	beta tubulin	551	20	102	100%	8	C:cytoplasm; P:microtubule-based movement; C:protein complex; F:GTP binding; P:protein polymerization; F:structural molecule activity; F:GTPase activity; C:microtubule	EC:3.6.5.1; EC:3.6.5.2; EC:3.6.5.3; EC:3.6.5.4	IPR002453; IPR008280; IPR006624
AJ625116	beta actin	536	20	16	89%	8	F:structural constituent of cytoskeleton; C:costamere; P:sarcomere organization; F:protein binding; F:ATP binding; C:cytosol; C:actin cytoskeleton; P:response to calcium ion		IPR004000; IPR004000; IPR004001
AJ516661	basic transcription factor 3-like 4	552	20	22	75%	2	C:cellular_component; F:molecular_function		IPR002715
AJ624156	baculoviral iap repeat-containing 2	531	20	16	46%	5	P:regulation of apoptosis; F:binding; C:intracellular; F:zinc ion binding; P:anti-apoptosis		IPR000315; IPR001370; IPR001781
AJ624383	b-cell translocation geneanti-proliferative	528	20	14	69%	17	P:cell migration; P:response to oxidative stress; F:transcription cofactor activity; P:positive regulation of catalytic activity; F:kinase binding; P:negative regulation of cell growth; P:regulation of neuron differentiation; P:regulation of apoptosis; P:		IPR002087
AJ623499	atph+mitochondrial f1delta subunit	496	20	37	68%	5	C:proton-transporting ATP synthase complex, catalytic core F(1); F:hydrogen ion transporting ATP synthase activity, rotational mechanism; P:ATP synthesis coupled proton transport; C:mitochondrial proton-transporting ATP synthase complex; C:proton-transpor	EC:3.6.3.14	IPR001469; IPR001627
AJ624960	atph+mitochondrial f1alpha subunitcardiac muscle	538	20	87	94%	11	C:proton-transporting ATP synthase complex, catalytic core F(1); F:hydrogen ion transporting ATP synthase activity, rotational mechanism; P:ATP synthesis coupled proton transport; F:metal ion binding; C:extracellular space; C:membrane fraction; F:ATP bind	EC:3.6.3.14	IPR000194
AJ624970	atph+mitochondrial f0subunit f6	537	20	11	56%	7	C:protein complex; C:mitochondrial inner membrane; P:generation of precursor metabolites and energy; F:hydrogen ion transmembrane transporter activity; P:ion transport; P:ATP synthesis coupled proton transport; C:proton-transporting two-sector ATPase comp		IPR008387
AJ625646	atp5a1 protein	533	20	49	86%	10	F:hydrogen-exporting ATPase activity, phosphorylative mechanism; C:mitochondrial proton-transporting ATP synthase complex, catalytic core F(1); F:hydrogen ion transporting ATP synthase activity, rotational mechanism; P:ATP synthesis coupled proton transpo	EC:3.6.3.6; EC:3.6.3.14	IPR000793; IPR006608
AJ516521	atp-dependent rna helicase a (nuclear dna helicase ii) (ndh ii) (deah box protein 9) (mhel-5)	406	20	30	65%	8	C:cytoplasm; C:nucleolus; F:ATP-dependent RNA helicase activity; F:nucleic acid binding; F:protein binding; F:double-stranded RNA binding; C:intracellular; P:metabolic process		IPR001159; IPR000583
AJ626411	atp-bindingsub-family fmember 3	529	20	54	80%	5	C:membrane; F:ATPase activity; F:ATP binding; F:nucleotide binding; F:nucleoside-triphosphatase activity		IPR003593; IPR003439; IPR003590
AJ624167	atp synthase-like protein	533	20	17	55%	1	F:hydrogen ion transmembrane transporter activity		no IPS match
AJ626048	atp synthase oligomycin sensitivity conferral protein	459	20	26	71%	6	F:hydrogen-exporting ATPase activity, phosphorylative mechanism; C:mitochondrial proton-transporting ATP synthase, central stalk; P:proton transport; P:ATP synthesis coupled proton transport; C:proton-transporting two-sector ATPase complex; F:DNA binding	EC:3.6.3.6	IPR000711; IPR003650
AJ624752	atp synthase beta subunit	450	20	32	90%	10	F:hydrogen-exporting ATPase activity, phosphorylative mechanism; F:hydrogen ion transporting ATP synthase activity, rotational mechanism; C:mitochondrial proton-transporting ATP synthase, catalytic core; P:ATP synthesis coupled proton transport; F:metal i	EC:3.6.3.6; EC:3.6.3.14	IPR000793
AJ625661	atp synthase beta subunit	106	17	6	86%	10	P:purine base metabolic process; F:hydrogen-exporting ATPase activity, phosphorylative mechanism; C:mitochondrial proton-transporting ATP synthase complex, catalytic core F(1); F:hydrogen ion transporting ATP synthase activity, rotational mechanism; P:cel	EC:3.6.3.6; EC:3.6.3.14	no IPS match
AJ624768	atg5 autophagy related 5 homolog	383	20	35	84%	6	P:autophagic vacuole formation; P:apoptosis; F:protein binding; C:autophagic vacuole; C:cytoplasm; P:autophagy		IPR007239
AJ624021	aspartyl-trna synthetase 2	493	20	51	73%	8	C:cytoplasm; F:nucleic acid binding; P:tRNA aminoacylation for protein translation; F:aspartate-tRNA ligase activity; F:nucleotide binding; F:aminoacyl-tRNA ligase activity; F:ATP binding; P:translation	EC:6.1.1.12	IPR004364; IPR004364
AJ624032	ash2l	539	20	43	76%	8	P:hemopoiesis; C:histone methyltransferase complex; F:metal ion binding; F:transcription regulator activity; F:DNA binding; F:protein binding; P:transcription from RNA polymerase II promoter; P:regulation of transcription, DNA-dependent		IPR003877
AJ516677	arp2 actin-related protein 2 homolog	252	20	22	92%	5	F:ATP binding; C:Arp2/3 protein complex; P:cell motion; F:protein binding; F:structural constituent of cytoskeleton		IPR004000
AJ624591	armadillo repeat containing 8	527	20	51	73%	5	C:cellular_component; P:biological_process; F:binding; F:transcription factor activity; C:nucleus		IPR000225; IPR000818; PD136283 (PRODOM)
AJ516567	armadillo repeat containing 3	527	20	47	62%	1	F:molecular_function		no IPS match
AJ516884	armadillo repeat containing 1	534	20	24	64%	3	C:cellular_component; P:metal ion transport; F:metal ion binding		no IPS match
AJ516482	arginine kinase	533	20	65	83%	3	F:arginine kinase activity; F:ATP binding; F:kinase activity	EC:2.7.3.3	IPR000749; IPR003409
AJ516876	arginine glutamic acid dipeptiderepeats	513	20	33	65%	10	F:poly-glutamine tract binding; C:histone deacetylase complex; F:DNA binding; P:NLS-bearing substrate import into nucleus; P:transcription; P:chromatin remodeling; F:transcription factor activity; C:nucleus; F:zinc ion binding; F:sequence-specific DNA bin		IPR000679; IPR011017; IPR006564
AJ516766	ankyrin repeat domain 45	549	20	37	64%	5	P:protein folding; P:response to unfolded protein; F:ATP binding; F:transcription factor activity; P:regulation of transcription, DNA-dependent		IPR013126
AJ623941	ankyrin repeat domain 43	273	20	12	61%	0			IPR002110
AJ625284	anhydro-n-acetylmuramic acid kinase	529	20	23	53%	0			IPR002110
AJ516523	angiotensin converting enzyme	444	20	48	79%	12	C:soluble fraction; F:chloride ion binding; P:regulation of blood pressure; C:membrane fraction; F:carboxypeptidase activity; F:hydrolase activity, acting on glycosyl bonds; F:peptidyl-dipeptidase A activity; C:plasma membrane; C:integral to membrane; P:p	EC:3.4.15.1	IPR001548
AJ625901	anase-related protein from calystegia sepium	482	5	5	52%	3	F:endoribonuclease activity; F:RNA binding; C:endoplasmic reticulum		IPR001568; IPR000886
AJ623953	amplified in osteosarcoma	486	20	48	68%	2	F:protein binding; C:soluble fraction		IPR012913
AJ624254	aminopeptidase n	531	20	14	58%	8	F:receptor activity; F:alanine aminopeptidase activity; C:integral to plasma membrane; F:metal ion binding; C:ER-Golgi intermediate compartment; P:multicellular organismal development; P:cellular process; F:metallopeptidase activity		no IPS match
AJ624121	amiloride binding protein 1 (amine oxidase (copper-containing))	533	20	34	59%	9	F:copper ion binding; F:ATPase activity, coupled to transmembrane movement of substances; C:extracellular space; F:ATP binding; F:amine oxidase activity; P:metabolic process; F:heparin binding; C:membrane; P:amiloride transport	EC:1.4.3.4; EC:1.4.3.6	IPR000269; IPR015798
AJ624381	alpha-amylase	531	13	53	56%	4	F:metal ion binding; F:hydrolase activity, acting on glycosyl bonds; P:metabolic process; F:cation binding		no IPS match
AJ623735	alpha d precursor	352	2	4	63%	0
AJ623397	alpha 3 type vi collagen isoform 1 precursor	280	20	9	58%	2	C:proteinaceous extracellular matrix; P:biological_process		IPR002035
AJ624353	alpha 3 type vi collagen isoform 1 precursor	533	20	18	53%	4	C:cytoplasm; P:cell adhesion; F:structural molecule activity; P:phosphate transport		IPR002035
AJ625595	alpha 2 isoform 2	534	20	59	100%	7	F:structural molecule activity; F:GTP binding; C:microtubule; P:microtubule-based movement; F:GTPase activity; C:protein complex; P:protein polymerization		IPR002452; IPR008280
AJ625866	alpha 2 isoform 2	550	20	75	99%	7	P:microtubule-based movement; C:protein complex; F:GTP binding; P:protein polymerization; F:structural molecule activity; F:GTPase activity; C:microtubule	EC:3.6.5.1; EC:3.6.5.2; EC:3.6.5.3; EC:3.6.5.4	IPR002452; IPR008280
AJ626187	alkaline phosphatase	532	20	18	47%	5	F:hydrolase activity; P:nucleotide catabolic process; F:phospholipase A2 activity; P:phospholipid metabolic process; P:lipid catabolic process		IPR013090
AJ624832	af286475_1retinitis pigmentosa gtpase regulator-like protein	530	20	11	44%	2	C:intermediate filament; F:structural molecule activity		no IPS match
AJ516365	af101063_1intermediate filament filarin	534	5	6	51%	2	C:intermediate filament; F:structural molecule activity		IPR001322; IPR002049; IPR003006
AJ516519	adp-ribosylation factor 1	534	20	60	95%	16	C:cytosol; F:protein transporter activity; P:small GTPase mediated signal transduction; P:rRNA processing; F:receptor signaling protein activity; F:protein binding; P:ER to Golgi vesicle-mediated transport; F:GTPase activity; C:endomembrane system; P:intr	EC:3.6.5.1; EC:3.6.5.2; EC:3.6.5.3; EC:3.6.5.4	IPR003578; IPR003579; IPR006687; IPR006688; IPR006689
AJ625183	adipocyte complement related protein of 30 kda	533	20	7	60%	5	F:extracellular matrix structural constituent; C:collagen; C:cytoplasm; P:cell adhesion; P:phosphate transport		IPR008160; IPR008161
AJ624842	adenylate translocator	530	20	53	80%	8	P:purine nucleotide transport; F:binding; C:mitochondrial inner membrane; F:ATP:ADP antiporter activity; C:integral to membrane; P:transport; C:membrane; F:transporter activity		IPR001993; IPR002067; IPR002113
AJ623822	adenylate kinase 2	404	20	41	79%	8	F:adenylate kinase activity; F:nucleoside kinase activity; C:mitochondrial inner membrane; C:mitochondrial intermembrane space; F:ATP binding; P:ADP biosynthetic process; P:adenine metabolic process; F:nucleotide kinase activity	EC:2.7.4.3	IPR000850; IPR011769
AJ516687	acyl-coenzyme along chain	401	20	56	89%	8	C:extracellular space; F:long-chain-acyl-CoA dehydrogenase activity; P:electron transport; P:fatty acid metabolic process; F:FAD binding; C:mitochondrion; P:regulation of apoptosis; F:acyl-CoA dehydrogenase activity	EC:1.3.99.13	IPR000712; IPR002017; IPR006089; IPR006090
AJ624728	activin receptor iia	514	20	50	81%	14	F:activin receptor activity, type II; P:cartilage development; F:manganese ion binding; C:extracellular space; P:hindbrain development; F:ATP binding; F:magnesium ion binding; F:protein tyrosine kinase activity; P:neural crest cell migration; F:activin bi	EC:2.7.1.112	IPR000719
AJ626386	actin binding protein	538	20	9	49%	5	F:molecular_function; F:transcription factor activity; C:nucleus; F:sequence-specific DNA binding; F:protein dimerization activity		IPR003124; IPR004827
AJ625071	actin	538	20	98	99%	4	C:cytoskeleton; F:ATP binding; F:structural molecule activity; F:protein binding		IPR004000
AJ625792	actin	330	20	29	98%	4	C:cytoskeleton; F:ATP binding; F:structural molecule activity; F:protein binding		IPR004000; IPR004001
AJ625933	actin	526	20	76	100%	9	F:structural constituent of cytoskeleton; F:glucuronosyltransferase activity; C:actin filament; P:heparan sulfate proteoglycan biosynthetic process; F:protein binding; P:cytokinesis; F:ATP binding; P:heart development; P:chondroitin sulfate biosynthetic p	EC:2.4.1.17	IPR004000; IPR004001; IPR004000
AJ624743	acetyl-coenzyme a acyltransferase 1	528	20	46	68%	10	P:response to steroid hormone stimulus; P:response to nutrient; P:response to drug; C:peroxisome; F:acetyl-CoA C-acetyltransferase activity; P:fatty acid metabolic process; F:acetyl-CoA C-acyltransferase activity; P:generation of precursor metabolites and	EC:2.3.1.9; EC:2.3.1.16	IPR002155; IPR003128
AJ626429	accessory gland protein	524	5	5	59%	0			no IPS match
AJ625915	90-kda heat shock protein	533	20	79	91%	12	F:nitric-oxide synthase regulator activity; F:TPR domain binding; P:mitochondrial transport; P:response to unfolded protein; F:ATP binding; P:signal transduction; F:unfolded protein binding; P:protein refolding; P:positive regulation of nitric oxide biosy		IPR001404; IPR003594
AJ623349	60s ribosomal protein l23	314	0			4	F:structural constituent of ribosome; C:intracellular; C:ribosome; P:translation		IPR000218
AJ624641	60s acidic ribosomal protein p2	485	20	17	88%	6	F:structural constituent of ribosome; F:RNA binding; ; P:translational elongation; C:intracellular; C:ribosome		IPR001813
AJ623956	60s acidic ribosomal protein p1	434	13	17	87%	6	F:nucleic acid binding; F:structural constituent of ribosome; ; P:translational elongation; C:intracellular; C:ribosome		IPR001813
AJ625474	60s acidic ribosomal protein p1	458	20	23	86%	6	F:nucleic acid binding; F:structural constituent of ribosome; ; P:translational elongation; C:intracellular; C:ribosome		IPR001813
AJ625567	6-phosphogluconolactonase	533	20	20	73%	4	P:microtubule-based movement; P:pentose-phosphate shunt; C:microtubule; F:6-phosphogluconolactonase activity	EC:3.1.1.31	no IPS match
AJ624324	40s ribosomal protein s23	487	20	73	92%	5	F:structural constituent of ribosome; P:translation; C:small ribosomal subunit; C:intracellular; C:ribosome	EC:3.6.5.3	IPR005680; IPR006032
AJ624788	3-oxoacyl carrier protein synthase	529	20	28	73%	3	P:cellular biosynthetic process; P:protein modification process; F:fatty-acid synthase activity	EC:2.3.1.85	IPR014031; IPR014030
AJ626427	3-hydroxyisobutyrate dehydrogenase	529	20	28	66%	5	F:3-hydroxyisobutyrate dehydrogenase activity; F:coenzyme binding; P:valine metabolic process; C:mitochondrion; P:pentose-phosphate shunt	EC:1.1.1.31	IPR002204; IPR006115; SM00365 (SMART)
AJ624022	26s proteasome-associated pad1 homolog	110	20	12	96%	4	F:endopeptidase activity; P:ubiquitin-dependent protein catabolic process; C:cytosol; C:proteasome regulatory particle, lid subcomplex		no IPS match
AJ623325	14-3-3-like protein 2	178	0			1	F:protein domain specific binding		IPR000308
AJ623789	1-Precollagen-P	472	1	170	100%	7	F:structural constituent of ribosome; C:ribosome; P:translation; P:phosphate transport; F:two-component sensor activity; P:signal transduction; C:membrane		IPR001854; IPR004829; IPR008160; IPR008161; IPR003661
AJ625074	-like protein	538	20	24	66%	1	F:hydrolase activity		IPR006056; IPR006175
AJ623538	-carotene 9-dioxygenase 2	452	20	10	59%	1	F:oxidoreductase activity, acting on single donors with incorporation of molecular oxygen, incorporation of two atoms of oxygen	EC:1.13.11	IPR004294
AJ516347	---NA---	517	0			0			no IPS match
AJ516350	---NA---	530	0			0			no IPS match
AJ516359	---NA---	529	0			0			no IPS match
AJ516362	---NA---	531	2	5	66%	0			no IPS match
AJ516363	---NA---	534	0			0			IPR003582
AJ516379	---NA---	529	0			1	C:nucleus		IPR003616
AJ516386	---NA---	534	0			0			no IPS match
AJ516387	---NA---	532	0			2	F:DNA binding; C:nucleus		IPR003888
AJ516389	---NA---	324	0			0			no IPS match
AJ516391	---NA---	542	0			0			no IPS match
AJ516394	---NA---	529	0			0			no IPS match
AJ516395	---NA---	534	0			0			no IPS match
AJ516398	---NA---	429	0			0			no IPS match
AJ516400	---NA---	530	0			0			no IPS match
AJ516409	---NA---	526	0			0			no IPS match
AJ516410	---NA---	530	0			0			no IPS match
AJ516413	---NA---	529	0			0			no IPS match
AJ516415	---NA---	478	0			2	F:nucleic acid binding; F:zinc ion binding		IPR001878
AJ516416	---NA---	534	0			1	P:electron transport		IPR002372
AJ516417	---NA---	535	0			0			no IPS match
AJ516418	---NA---	549	0			0			no IPS match
AJ516421	---NA---	535	0			0			no IPS match
AJ516423	---NA---	486	0			0			no IPS match
AJ516424	---NA---	380	0			0			no IPS match
AJ516425	---NA---	464	0			0			no IPS match
AJ516426	---NA---	238	0			0			no IPS match
AJ516427	---NA---	518	2	4	44%	3	F:calcium ion binding; F:DNA binding; C:nucleus		IPR002048; IPR001005
AJ516429	---NA---	482	0			1	F:receptor activity		IPR001007; IPR001368
AJ516430	---NA---	478	0			0			no IPS match
AJ516437	---NA---	534	0			0			no IPS match
AJ516438	---NA---	528	0			0			no IPS match
AJ516440	---NA---	400	0			0			no IPS match
AJ516443	---NA---	231	0			0			no IPS match
AJ516445	---NA---	266	0			0			IPR006207; IPR006552
AJ516448	---NA---	407	0			0			no IPS match
AJ516449	---NA---	334	0			0			no IPS match
AJ516454	---NA---	443	0			0			no IPS match
AJ516455	---NA---	551	1	17	53%	0			no IPS match
AJ516456	---NA---	319	0			0			no IPS match
AJ516460	---NA---	518	0			0			no IPS match
AJ516465	---NA---	548	0			0			no IPS match
AJ516466	---NA---	549	0			0			no IPS match
AJ516470	---NA---	456	0			0			no IPS match
AJ516476	---NA---	534	0			0			no IPS match
AJ516481	---NA---	382	0			0			no IPS match
AJ516483	---NA---	533	0			2	F:extracellular matrix structural constituent; C:collagen		IPR001073; IPR001442
AJ516486	---NA---	526	0			0			no IPS match
AJ516488	---NA---	412	0			0			no IPS match
AJ516494	---NA---	542	0			0			no IPS match
AJ516495	---NA---	543	0			0			no IPS match
AJ516499	---NA---	549	0			0			IPR013809
AJ516504	---NA---	500	0			0			no IPS match
AJ516506	---NA---	189	0			0			no IPS match
AJ516510	---NA---	549	0			0			no IPS match
AJ516512	---NA---	393	0			0			no IPS match
AJ516514	---NA---	542	0			0			no IPS match
AJ516517	---NA---	531	0			3	F:nucleic acid binding; C:nucleus; F:zinc ion binding		IPR003604
AJ516520	---NA---	543	0			0			no IPS match
AJ516525	---NA---	543	0			0			IPR003599; IPR003961
AJ516528	---NA---	541	0			4	F:transcription factor activity; C:nucleus; F:sequence-specific DNA binding; P:regulation of transcription		IPR003657
AJ516530	---NA---	425	0			1	F:catalytic activity		IPR000362
AJ516533	---NA---	530	0			0			no IPS match
AJ516534	---NA---	447	0			0			no IPS match
AJ516536	---NA---	456	0			0			no IPS match
AJ516538	---NA---	479	0			3	F:transporter activity; F:binding; P:transport		IPR002345
AJ516543	---NA---	490	0			0			no IPS match
AJ516549	---NA---	529	0			0			no IPS match
AJ516550	---NA---	491	0			0			no IPS match
AJ516553	---NA---	473	0			0			no IPS match
AJ516559	---NA---	459	0			0			no IPS match
AJ516568	---NA---	486	0			0			no IPS match
AJ516569	---NA---	550	0			0			no IPS match
AJ516580	---NA---	544	1	4	53%	3	F:ATP binding; C:chromosome; P:DNA metabolic process		no IPS match
AJ516584	---NA---	481	0			0			no IPS match
AJ516586	---NA---	515	0			0			no IPS match
AJ516588	---NA---	532	0			0			no IPS match
AJ516589	---NA---	496	0			0			IPR013032
AJ516590	---NA---	382	0			0			no IPS match
AJ516598	---NA---	363	0			0			no IPS match
AJ516601	---NA---	232	0			0			no IPS match
AJ516602	---NA---	199	0			0			no IPS match
AJ516603	---NA---	159	0			0			no IPS match
AJ516605	---NA---	304	0			0			no IPS match
AJ516606	---NA---	506	0			0			no IPS match
AJ516607	---NA---	377	0			0			no IPS match
AJ516616	---NA---	550	0			0			no IPS match
AJ516617	---NA---	547	0			1	P:metabolic process		IPR000583
AJ516622	---NA---	547	0			0			IPR000001; IPR000884
AJ516623	---NA---	352	0			0			no IPS match
AJ516624	---NA---	551	0			0			no IPS match
AJ516627	---NA---	543	0			0			no IPS match
AJ516632	---NA---	530	0			0			no IPS match
AJ516635	---NA---	535	0			0			no IPS match
AJ516641	---NA---	530	0			0			IPR001526; IPR002895; IPR006552
AJ516642	---NA---	525	0			0			no IPS match
AJ516646	---NA---	520	0			0			no IPS match
AJ516648	---NA---	550	0			0			no IPS match
AJ516650	---NA---	284	0			0			no IPS match
AJ516652	---NA---	396	7	28	57%	0			no IPS match
AJ516657	---NA---	419	0			0			no IPS match
AJ516658	---NA---	545	0			0			no IPS match
AJ516659	---NA---	485	0			0			IPR006553
AJ516660	---NA---	431	0			0			no IPS match
AJ516665	---NA---	228	0			0			no IPS match
AJ516666	---NA---	226	0			0			no IPS match
AJ516668	---NA---	552	0			0			no IPS match
AJ516670	---NA---	550	0			6	F:DNA binding; F:transcription factor activity; F:copper ion binding; C:nucleus; C:intracellular; F:zinc ion binding		IPR001083; IPR001876
AJ516674	---NA---	543	0			0			no IPS match
AJ516679	---NA---	318	0			0			no IPS match
AJ516681	---NA---	430	0			0			no IPS match
AJ516683	---NA---	353	0			0			no IPS match
AJ516685	---NA---	407	0			0			no IPS match
AJ516688	---NA---	366	0			0			no IPS match
AJ516689	---NA---	541	0			5	P:regulation of cell growth; F:insulin-like growth factor binding; C:extracellular region; F:serine-type endopeptidase inhibitor activity; F:peptidase inhibitor activity		IPR000867; IPR004094; IPR006150; IPR008197
AJ516691	---NA---	351	0			0			no IPS match
AJ516693	---NA---	551	0			0			no IPS match
AJ516694	---NA---	177	0			0			no IPS match
AJ516696	---NA---	405	0			4	C:extracellular region; P:digestion; F:enzyme activator activity; P:lipid catabolic process		IPR001981; IPR003006
AJ516697	---NA---	367	0			2	P:electron transport; F:electron carrier activity		IPR000170
AJ516699	---NA---	253	0			0			no IPS match
AJ516700	---NA---	531	0			0			no IPS match
AJ516701	---NA---	532	0			0			no IPS match
AJ516704	---NA---	347	0			0			no IPS match
AJ516705	---NA---	280	0			0			no IPS match
AJ516707	---NA---	391	0			0			no IPS match
AJ516710	---NA---	214	0			0			no IPS match
AJ516730	---NA---	556	0			0			no IPS match
AJ516732	---NA---	535	0			0			IPR013256
AJ516736	---NA---	553	0			0			no IPS match
AJ516737	---NA---	548	0			0			no IPS match
AJ516753	---NA---	553	0			0			no IPS match
AJ516754	---NA---	460	0			0			no IPS match
AJ516757	---NA---	514	0			0			no IPS match
AJ516758	---NA---	547	0			0			no IPS match
AJ516759	---NA---	533	0			3	P:regulation of cell growth; F:insulin-like growth factor binding; C:extracellular region		IPR000867
AJ516760	---NA---	543	0			0			no IPS match
AJ516761	---NA---	502	0			0			no IPS match
AJ516764	---NA---	518	0			0			no IPS match
AJ516769	---NA---	494	0			0			no IPS match
AJ516771	---NA---	494	0			0			no IPS match
AJ516779	---NA---	444	0			0			no IPS match
AJ516782	---NA---	511	0			0			no IPS match
AJ516785	---NA---	554	0			0			no IPS match
AJ516786	---NA---	551	0			0			no IPS match
AJ516788	---NA---	534	0			0			no IPS match
AJ516804	---NA---	506	0			0			no IPS match
AJ516806	---NA---	479	0			0			no IPS match
AJ516808	---NA---	551	3	4	48%	0			IPR001073
AJ516810	---NA---	307	0			0			no IPS match
AJ516813	---NA---	535	0			0			no IPS match
AJ516815	---NA---	556	0			0			no IPS match
AJ516816	---NA---	532	5	6	63%	0			no IPS match
AJ516817	---NA---	442	0			2	C:cytoplasm; P:phosphate transport		IPR008160
AJ516822	---NA---	478	0			0			no IPS match
AJ516823	---NA---	550	0			0			IPR006630
AJ516825	---NA---	552	1	4	42%	0			no IPS match
AJ516832	---NA---	517	0			0			no IPS match
AJ516833	---NA---	544	1	4	51%	1	P:response to stress		IPR006015; IPR006016
AJ516835	---NA---	542	0			0			no IPS match
AJ516843	---NA---	496	0			0			no IPS match
AJ516845	---NA---	534	0			1	P:carbohydrate metabolic process		IPR000577; IPR010916
AJ516846	---NA---	552	0			0			IPR000601
AJ516848	---NA---	542	0			0			no IPS match
AJ516851	---NA---	484	0			0			IPR000637
AJ516854	---NA---	532	0			0			no IPS match
AJ516858	---NA---	550	0			0			no IPS match
AJ516860	---NA---	549	0			2	F:DNA binding; F:zinc ion binding		IPR002653
AJ516864	---NA---	344	0			0			no IPS match
AJ516870	---NA---	535	0			0			no IPS match
AJ516878	---NA---	547	0			0			IPR006585
AJ516880	---NA---	550	0			0			no IPS match
AJ516882	---NA---	458	0			4	C:cytoplasm; P:phosphate transport; C:proteinaceous extracellular matrix; P:multicellular organismal development		IPR008160; IPR008161; IPR004116
AJ516887	---NA---	545	0			0			no IPS match
AJ516888	---NA---	465	0			0			no IPS match
AJ516893	---NA---	537	0			0			no IPS match
AJ516898	---NA---	549	0			2	F:nucleic acid binding; F:zinc ion binding		IPR001878
AJ516899	---NA---	551	0			0			no IPS match
AJ516901	---NA---	463	0			0			no IPS match
AJ516902	---NA---	533	0			1	P:metabolic process		IPR000583
AJ516905	---NA---	448	0			0			no IPS match
AJ623321	---NA---	332	0			0			no IPS match
AJ623326	---NA---	310	0			0			no IPS match
AJ623328	---NA---	265	0			1	P:defense response		IPR003614
AJ623333	---NA---	341	0			0			no IPS match
AJ623334	---NA---	441	0			4	F:transcription factor activity; C:nucleus; F:zinc ion binding; F:sequence-specific DNA binding		IPR001628
AJ623337	---NA---	370	0			1	P:intracellular signaling cascade		IPR001762; IPR002219
AJ623339	---NA---	379	0			0			no IPS match
AJ623342	---NA---	302	0			7	P:regulation of cell growth; F:insulin-like growth factor binding; C:extracellular region; F:ion channel inhibitor activity; P:pathogenesis; P:defense response; F:endonuclease activity		IPR000867; IPR001947; IPR002895; IPR003614; IPR005611; IPR003651
AJ623344	---NA---	449	0			0			no IPS match
AJ623348	---NA---	231	0			0			no IPS match
AJ623350	---NA---	263	0			0			no IPS match
AJ623355	---NA---	207	0			0			no IPS match
AJ623359	---NA---	553	0			0			no IPS match
AJ623379	---NA---	519	0			0			IPR000637
AJ623384	---NA---	259	0			0			no IPS match
AJ623385	---NA---	267	0			0			IPR010916
AJ623387	---NA---	311	0			0			no IPS match
AJ623392	---NA---	154	0			0			no IPS match
AJ623395	---NA---	272	0			0			no IPS match
AJ623396	---NA---	369	0			0			no IPS match
AJ623399	---NA---	279	0			0			no IPS match
AJ623402	---NA---	364	0			0			no IPS match
AJ623405	---NA---	250	0			0			no IPS match
AJ623410	---NA---	363	0			0			no IPS match
AJ623413	---NA---	383	0			0			no IPS match
AJ623416	---NA---	289	0			0			no IPS match
AJ623418	---NA---	348	0			0			IPR007084
AJ623426	---NA---	401	0			2	F:nucleic acid binding; F:zinc ion binding		IPR000571
AJ623427	---NA---	391	0			0			no IPS match
AJ623431	---NA---	433	0			0			no IPS match
AJ623437	---NA---	184	0			0			no IPS match
AJ623439	---NA---	281	0			2	C:intracellular; F:zinc ion binding		IPR015880
AJ623440	---NA---	225	0			0			no IPS match
AJ623442	---NA---	293	0			0			no IPS match
AJ623443	---NA---	366	0			1	F:RNA binding		IPR002942
AJ623451	---NA---	258	0			0			no IPS match
AJ623452	---NA---	229	0			0			no IPS match
AJ623454	---NA---	338	0			2	C:intracellular; F:zinc ion binding		IPR015880
AJ623455	---NA---	269	0			3	F:DNA binding; F:DNA-directed RNA polymerase activity; P:transcription		IPR006591
AJ623461	---NA---	255	0			0			no IPS match
AJ623462	---NA---	486	0			0			no IPS match
AJ623465	---NA---	135	0			2	F:endonuclease activity; F:peptidase inhibitor activity		IPR000118; IPR003651; IPR006150; IPR008197
AJ623479	---NA---	483	0			0			no IPS match
AJ623483	---NA---	319	0			0			no IPS match
AJ623488	---NA---	368	0			0			IPR006623
AJ623489	---NA---	287	0			0			no IPS match
AJ623490	---NA---	492	0			0			no IPS match
AJ623491	---NA---	256	0			0			no IPS match
AJ623502	---NA---	454	0			0			no IPS match
AJ623509	---NA---	209	0			0			no IPS match
AJ623510	---NA---	234	0			0			no IPS match
AJ623513	---NA---	350	0			0			no IPS match
AJ623514	---NA---	384	0			1	C:membrane		IPR000033; IPR001680
AJ623519	---NA---	328	0			2	P:proteolysis; F:astacin activity		IPR001506
AJ623522	---NA---	203	0			0			no IPS match
AJ623526	---NA---	540	0			1	C:endoplasmic reticulum		IPR000886
AJ623527	---NA---	454	4	5	45%	0			no IPS match
AJ623529	---NA---	369	0			3	C:intracellular; F:zinc ion binding; F:nucleic acid binding		IPR001876; IPR001878
AJ623531	---NA---	356	0			0			no IPS match
AJ623533	---NA---	343	0			0			no IPS match
AJ623540	---NA---	373	0			0			no IPS match
AJ623541	---NA---	217	0			0			no IPS match
AJ623548	---NA---	128	0			0			no IPS match
AJ623550	---NA---	251	0			0			no IPS match
AJ623553	---NA---	233	0			0			no IPS match
AJ623556	---NA---	218	0			0			no IPS match
AJ623557	---NA---	239	0			0			no IPS match
AJ623565	---NA---	293	0			1	P:defense response		IPR001542; IPR003614
AJ623567	---NA---	314	0			0			no IPS match
AJ623568	---NA---	456	0			1	F:calcium ion binding		IPR002048; IPR002048
AJ623571	---NA---	232	0			0			no IPS match
AJ623574	---NA---	482	0			0			no IPS match
AJ623586	---NA---	390	0			0			no IPS match
AJ623588	---NA---	443	0			0			no IPS match
AJ623590	---NA---	524	1	4	47%	2	C:intracellular; F:zinc ion binding		IPR000118; IPR002049; IPR006210; IPR000315
AJ623591	---NA---	249	0			0			no IPS match
AJ623592	---NA---	284	0			4	F:DNA binding; F:DNA primase activity; P:DNA replication; F:zinc ion binding		IPR000859; IPR002694; IPR003006
AJ623599	---NA---	418	0			0			no IPS match
AJ623600	---NA---	511	0			0			IPR013194
AJ623603	---NA---	342	1	17	76%	0			no IPS match
AJ623604	---NA---	274	0			0			no IPS match
AJ623606	---NA---	180	0			0			no IPS match
AJ623610	---NA---	312	0			0			no IPS match
AJ623616	---NA---	441	0			0			no IPS match
AJ623617	---NA---	390	0			0			IPR003596
AJ623621	---NA---	263	0			0			no IPS match
AJ623623	---NA---	459	0			0			no IPS match
AJ623626	---NA---	464	0			0			no IPS match
AJ623632	---NA---	192	0			0			no IPS match
AJ623636	---NA---	469	0			2	F:nucleic acid binding; F:zinc ion binding		IPR000571
AJ623645	---NA---	430	0			0			no IPS match
AJ623646	---NA---	493	0			2	C:intracellular; F:zinc ion binding		IPR015880
AJ623651	---NA---	406	0			0			no IPS match
AJ623652	---NA---	430	0			0			no IPS match
AJ623657	---NA---	467	0			0			no IPS match
AJ623658	---NA---	429	0			0			no IPS match
AJ623659	---NA---	371	0			0			no IPS match
AJ623660	---NA---	282	0			0			no IPS match
AJ623661	---NA---	436	0			0			no IPS match
AJ623663	---NA---	173	0			0			no IPS match
AJ623666	---NA---	479	0			0			no IPS match
AJ623677	---NA---	543	0			0			no IPS match
AJ623683	---NA---	535	0			0			no IPS match
AJ623686	---NA---	442	0			0			no IPS match
AJ623688	---NA---	491	0			0			no IPS match
AJ623689	---NA---	353	0			0			no IPS match
AJ623693	---NA---	231	0			0			no IPS match
AJ623696	---NA---	263	0			0			no IPS match
AJ623700	---NA---	468	0			0			no IPS match
AJ623701	---NA---	547	0			4	F:protein binding; F:zinc ion binding; F:nucleic acid binding; C:intracellular		IPR001841; IPR001965; IPR006560; IPR007087; IPR003006
AJ623702	---NA---	233	0			0			no IPS match
AJ623703	---NA---	355	0			0			no IPS match
AJ623706	---NA---	377	0			0			no IPS match
AJ623708	---NA---	104	0			0			no IPS match
AJ623709	---NA---	102	0			0			no IPS match
AJ623715	---NA---	206	0			0			no IPS match
AJ623721	---NA---	444	0			0			no IPS match
AJ623722	---NA---	466	0			0			no IPS match
AJ623725	---NA---	465	0			0			IPR006630
AJ623728	---NA---	518	0			0			no IPS match
AJ623736	---NA---	444	0			0			no IPS match
AJ623739	---NA---	408	0			0			no IPS match
AJ623742	---NA---	235	0			0			no IPS match
AJ623746	---NA---	351	0			0			no IPS match
AJ623751	---NA---	142	0			0			no IPS match
AJ623757	---NA---	375	0			0			no IPS match
AJ623762	---NA---	456	0			0			no IPS match
AJ623767	---NA---	419	0			0			no IPS match
AJ623772	---NA---	504	0			0			no IPS match
AJ623776	---NA---	327	0			0			no IPS match
AJ623783	---NA---	482	0			4	F:DNA binding; F:transcription factor activity; F:copper ion binding; C:nucleus		IPR001083
AJ623786	---NA---	258	0			4	F:DNA binding; F:DNA primase activity; P:DNA replication; F:zinc ion binding		IPR000859; IPR003006; IPR002694
AJ623787	---NA---	444	0			0			no IPS match
AJ623799	---NA---	334	0			0			no IPS match
AJ623807	---NA---	299	0			0			no IPS match
AJ623808	---NA---	236	0			0			no IPS match
AJ623810	---NA---	338	0			0			no IPS match
AJ623811	---NA---	392	0			3	C:chromatin; F:DNA binding; C:nucleus		IPR000079
AJ623823	---NA---	160	0			0			no IPS match
AJ623830	---NA---	339	0			0			no IPS match
AJ623834	---NA---	182	0			0			no IPS match
AJ623835	---NA---	120	0			0			no IPS match
AJ623838	---NA---	507	0			3	C:chromatin; F:DNA binding; C:nucleus		IPR000079; IPR013256
AJ623840	---NA---	425	0			0			no IPS match
AJ623845	---NA---	304	0			0			no IPS match
AJ623853	---NA---	427	0			1	C:nucleus		IPR003616
AJ623861	---NA---	403	0			0			no IPS match
AJ623867	---NA---	416	0			0			no IPS match
AJ623872	---NA---	338	0			0			no IPS match
AJ623875	---NA---	306	0			0			no IPS match
AJ623876	---NA---	369	0			0			no IPS match
AJ623887	---NA---	353	0			0			no IPS match
AJ623888	---NA---	408	0			0			no IPS match
AJ623894	---NA---	264	0			0			no IPS match
AJ623898	---NA---	281	0			0			no IPS match
AJ623902	---NA---	312	0			0			no IPS match
AJ623912	---NA---	256	0			0			no IPS match
AJ623921	---NA---	231	0			0			no IPS match
AJ623926	---NA---	295	0			0			no IPS match
AJ623935	---NA---	374	0			0			no IPS match
AJ623940	---NA---	360	0			0			no IPS match
AJ623951	---NA---	462	0			0			no IPS match
AJ623957	---NA---	140	0			0			no IPS match
AJ623958	---NA---	424	0			0			no IPS match
AJ623959	---NA---	483	0			2	C:cytoplasm; P:phosphate transport		IPR008160; IPR008160
AJ623961	---NA---	523	0			0			no IPS match
AJ623963	---NA---	387	8	11	56%	3	F:receptor activity; F:nucleic acid binding; F:zinc ion binding		IPR001368; IPR001878
AJ623970	---NA---	433	0			2	C:extracellular region; P:defense response		IPR006080
AJ623971	---NA---	397	0			0			no IPS match
AJ623972	---NA---	429	0			0			no IPS match
AJ623974	---NA---	430	0			1	C:endoplasmic reticulum		IPR000886
AJ623981	---NA---	415	0			0			no IPS match
AJ623984	---NA---	390	0			0			no IPS match
AJ623992	---NA---	481	0			0			no IPS match
AJ623997	---NA---	382	0			2	C:intracellular; F:zinc ion binding		IPR001876
AJ624000	---NA---	367	0			0			no IPS match
AJ624005	---NA---	215	0			0			no IPS match
AJ624006	---NA---	405	0			4	F:transcription factor activity; C:nucleus; F:zinc ion binding; F:sequence-specific DNA binding		IPR001628
AJ624008	---NA---	480	0			0			no IPS match
AJ624012	---NA---	447	0			0			no IPS match
AJ624014	---NA---	430	0			4	F:peptidase inhibitor activity; C:extracellular region; P:carbohydrate metabolic process; F:cellulose binding		IPR008197; IPR000254; IPR006150; IPR008197
AJ624016	---NA---	504	0			0			IPR001614
AJ624023	---NA---	332	0			0			no IPS match
AJ624026	---NA---	473	0			0			no IPS match
AJ624029	---NA---	350	0			0			no IPS match
AJ624039	---NA---	548	0			0			no IPS match
AJ624042	---NA---	210	0			0			no IPS match
AJ624055	---NA---	168	0			0			no IPS match
AJ624072	---NA---	205	0			0			IPR013809
AJ624081	---NA---	233	0			0			no IPS match
AJ624116	---NA---	532	0			0			no IPS match
AJ624135	---NA---	533	0			0			no IPS match
AJ624147	---NA---	533	0			0			no IPS match
AJ624148	---NA---	407	0			0			no IPS match
AJ624150	---NA---	449	0			0			no IPS match
AJ624154	---NA---	530	0			1	F:calcium ion binding		IPR001881; IPR006210; IPR006604
AJ624159	---NA---	460	0			0			no IPS match
AJ624166	---NA---	352	0			0			no IPS match
AJ624173	---NA---	531	0			0			no IPS match
AJ624181	---NA---	279	0			0			no IPS match
AJ624182	---NA---	530	0			0			no IPS match
AJ624192	---NA---	509	0			0			no IPS match
AJ624207	---NA---	505	0			0			IPR013256
AJ624208	---NA---	523	0			3	F:phospholipase A2 activity; P:phospholipid metabolic process; P:lipid catabolic process		IPR013090
AJ624213	---NA---	493	0			0			no IPS match
AJ624214	---NA---	461	0			2	F:hormone activity; C:extracellular region		IPR004825; PR01217 (PRINTS)
AJ624215	---NA---	523	0			5	P:protein modification process; F:transcription factor activity; C:nucleus; F:zinc ion binding; F:protein binding		IPR000626; IPR001138; IPR001841
AJ624219	---NA---	399	0			0			no IPS match
AJ624220	---NA---	543	0			2	C:intracellular; F:zinc ion binding		IPR015880
AJ624225	---NA---	533	2	4	41%	0			no IPS match
AJ624230	---NA---	405	0			0			no IPS match
AJ624235	---NA---	377	0			0			no IPS match
AJ624236	---NA---	531	0			2	F:cysteine-type endopeptidase inhibitor activity; F:metal ion binding		IPR000010; IPR003243; IPR006035
AJ624245	---NA---	433	0			0			IPR005824
AJ624251	---NA---	503	0			0			no IPS match
AJ624258	---NA---	537	0			0			no IPS match
AJ624263	---NA---	451	0			0			no IPS match
AJ624267	---NA---	407	0			0			no IPS match
AJ624270	---NA---	529	0			0			no IPS match
AJ624272	---NA---	461	0			0			no IPS match
AJ624274	---NA---	542	0			0			no IPS match
AJ624275	---NA---	449	0			0			no IPS match
AJ624282	---NA---	493	0			0			no IPS match
AJ624283	---NA---	554	0			0			no IPS match
AJ624291	---NA---	236	0			2	F:hormone activity; C:extracellular region		IPR004825
AJ624298	---NA---	540	0			2	C:intracellular; F:zinc ion binding		IPR000315
AJ624299	---NA---	492	0			0			IPR003596; IPR003598; IPR003599; IPR007110
AJ624308	---NA---	262	0			0			no IPS match
AJ624310	---NA---	488	0			0			no IPS match
AJ624312	---NA---	542	0			0			no IPS match
AJ624314	---NA---	346	0			0			no IPS match
AJ624317	---NA---	537	0			0			IPR004011
AJ624319	---NA---	538	0			0			no IPS match
AJ624321	---NA---	441	0			0			no IPS match
AJ624322	---NA---	516	0			0			no IPS match
AJ624331	---NA---	533	0			0			no IPS match
AJ624336	---NA---	536	1	4	45%	0			IPR002017; IPR013144
AJ624346	---NA---	499	0			0			no IPS match
AJ624348	---NA---	539	0			0			no IPS match
AJ624349	---NA---	538	0			0			no IPS match
AJ624351	---NA---	458	0			0			no IPS match
AJ624357	---NA---	302	0			0			no IPS match
AJ624358	---NA---	447	0			0			no IPS match
AJ624370	---NA---	279	0			3	C:intracellular; F:zinc ion binding; F:endonuclease activity		IPR000118; IPR001876; IPR003651
AJ624371	---NA---	255	0			0			no IPS match
AJ624377	---NA---	406	0			0			no IPS match
AJ624379	---NA---	341	0			0			IPR006552; IPR006622
AJ624387	---NA---	431	0			0			no IPS match
AJ624391	---NA---	331	0			0			no IPS match
AJ624410	---NA---	437	0			4	P:defense response; F:nucleic acid binding; C:intracellular; F:zinc ion binding		IPR002049; IPR003614; IPR006210; IPR007087
AJ624412	---NA---	533	0			3	F:nucleic acid binding; F:methyltransferase activity; P:methylation		IPR002052
AJ624414	---NA---	427	0			1	F:cysteine-type endopeptidase inhibitor activity		IPR000010
AJ624415	---NA---	517	0			0			no IPS match
AJ624428	---NA---	447	0			0			IPR002172
AJ624430	---NA---	292	0			2	C:intracellular; F:zinc ion binding		IPR001876
AJ624432	---NA---	308	0			0			no IPS match
AJ624435	---NA---	538	0			0			no IPS match
AJ624440	---NA---	480	0			0			no IPS match
AJ624442	---NA---	528	0			0			no IPS match
AJ624447	---NA---	298	0			1	F:peptidase inhibitor activity		IPR001762; IPR006150; IPR008197
AJ624450	---NA---	501	0			1	F:phosphopantetheine binding		IPR006162
AJ624451	---NA---	271	0			0			no IPS match
AJ624457	---NA---	333	7	13	56%	0			no IPS match
AJ624472	---NA---	319	0			3	C:extracellular region; P:pathogenesis; P:regulation of vasoconstriction		IPR006150; IPR001928
AJ624474	---NA---	474	0			0			no IPS match
AJ624483	---NA---	474	0			1	F:zinc ion binding		IPR000433
AJ624492	---NA---	462	0			0			IPR002035
AJ624500	---NA---	485	0			1	F:zinc ion binding		IPR001607
AJ624501	---NA---	367	0			7	F:receptor activity; F:nucleotide binding; F:aminoacyl-tRNA ligase activity; F:ATP binding; C:cytoplasm; P:translation; P:tRNA aminoacylation for protein translation		IPR001368; IPR001412
AJ624511	---NA---	423	0			0			no IPS match
AJ624516	---NA---	535	0			0			no IPS match
AJ624523	---NA---	535	0			0			no IPS match
AJ624527	---NA---	534	0			0			no IPS match
AJ624536	---NA---	272	0			0			IPR000900
AJ624541	---NA---	528	0			0			no IPS match
AJ624543	---NA---	534	0			0			no IPS match
AJ624549	---NA---	533	0			0			no IPS match
AJ624552	---NA---	536	0			0			no IPS match
AJ624561	---NA---	418	0			0			no IPS match
AJ624566	---NA---	326	0			0			no IPS match
AJ624575	---NA---	320	0			0			no IPS match
AJ624579	---NA---	535	0			0			no IPS match
AJ624583	---NA---	526	1	4	50%	1	C:endoplasmic reticulum		IPR000886
AJ624585	---NA---	531	0			0			no IPS match
AJ624606	---NA---	503	0			0			no IPS match
AJ624616	---NA---	217	0			0			no IPS match
AJ624624	---NA---	479	0			0			no IPS match
AJ624627	---NA---	491	1	4	51%	0			no IPS match
AJ624630	---NA---	525	0			1	P:metabolic process		IPR009311; IPR000583
AJ624633	---NA---	532	0			0			no IPS match
AJ624638	---NA---	536	0			0			no IPS match
AJ624640	---NA---	557	0			0			no IPS match
AJ624643	---NA---	495	0			0			no IPS match
AJ624646	---NA---	350	0			0			no IPS match
AJ624653	---NA---	467	0			1	F:ATP binding		IPR005479
AJ624657	---NA---	257	0			0			IPR001310
AJ624658	---NA---	188	0			0			no IPS match
AJ624664	---NA---	524	0			0			IPR006594
AJ624666	---NA---	537	0			2	F:hormone activity; C:extracellular region		IPR004825
AJ624669	---NA---	539	0			3	P:electron transport; F:oxidoreductase activity; C:nucleus		IPR006655; IPR003616
AJ624675	---NA---	387	0			0			IPR002110
AJ624678	---NA---	530	0			0			no IPS match
AJ624688	---NA---	240	0			0			no IPS match
AJ624690	---NA---	263	0			1	P:carbohydrate metabolic process		IPR001360
AJ624699	---NA---	471	0			0			no IPS match
AJ624712	---NA---	536	0			4	F:structural constituent of ribosome; C:intracellular; C:ribosome; P:translational elongation		IPR001813
AJ624722	---NA---	543	0			0			no IPS match
AJ624723	---NA---	498	0			0			no IPS match
AJ624725	---NA---	438	0			0			IPR006461
AJ624727	---NA---	537	0			0			no IPS match
AJ624730	---NA---	507	0			0			IPR008164; IPR008165
AJ624731	---NA---	336	0			0			no IPS match
AJ624738	---NA---	552	0			0			no IPS match
AJ624748	---NA---	537	0			0			no IPS match
AJ624750	---NA---	449	0			0			no IPS match
AJ624755	---NA---	536	0			0			PS51257 (PROFILE)
AJ624759	---NA---	533	0			0			no IPS match
AJ624770	---NA---	528	0			0			no IPS match
AJ624777	---NA---	441	0			0			no IPS match
AJ624778	---NA---	538	0			0			no IPS match
AJ624781	---NA---	550	0			0			no IPS match
AJ624784	---NA---	538	0			0			no IPS match
AJ624803	---NA---	532	0			2	F:protein binding; P:signal transduction		IPR000488
AJ624809	---NA---	537	0			5	F:GTP binding; C:intracellular; P:small GTPase mediated signal transduction; F:nucleotide binding; F:nucleoside-triphosphatase activity		IPR003577; IPR003593
AJ624814	---NA---	551	0			0			no IPS match
AJ624818	---NA---	498	0			0			no IPS match
AJ624821	---NA---	444	0			0			no IPS match
AJ624823	---NA---	532	0			0			no IPS match
AJ624835	---NA---	490	0			0			no IPS match
AJ624836	---NA---	532	0			0			no IPS match
AJ624839	---NA---	476	0			0			no IPS match
AJ624840	---NA---	537	0			0			no IPS match
AJ624841	---NA---	522	0			0			no IPS match
AJ624846	---NA---	532	0			1	F:endonuclease activity		IPR003651
AJ624852	---NA---	539	0			0			no IPS match
AJ624862	---NA---	533	0			0			no IPS match
AJ624873	---NA---	537	0			0			IPR002083
AJ624886	---NA---	372	0			0			no IPS match
AJ624887	---NA---	155	0			0			no IPS match
AJ624888	---NA---	533	0			0			no IPS match
AJ624889	---NA---	444	0			1	F:catalytic activity		IPR000362; IPR004011
AJ624892	---NA---	467	0			0			no IPS match
AJ624893	---NA---	476	0			0			no IPS match
AJ624900	---NA---	515	0			0			no IPS match
AJ624901	---NA---	531	0			0			no IPS match
AJ624902	---NA---	522	0			0			no IPS match
AJ624905	---NA---	538	0			0			no IPS match
AJ624906	---NA---	538	0			0			IPR013995
AJ624908	---NA---	536	0			0			no IPS match
AJ624910	---NA---	515	0			0			no IPS match
AJ624911	---NA---	444	0			0			no IPS match
AJ624912	---NA---	452	0			2	C:cytoplasm; P:phosphate transport		IPR008160
AJ624913	---NA---	537	0			0			no IPS match
AJ624916	---NA---	340	0			3	F:beta-lactamase activity; P:beta-lactam antibiotic catabolic process; P:response to antibiotic		IPR000859; IPR000871
AJ624919	---NA---	537	0			0			IPR005611
AJ624929	---NA---	537	0			0			no IPS match
AJ624931	---NA---	509	0			0			no IPS match
AJ624943	---NA---	489	0			0			no IPS match
AJ624947	---NA---	465	0			0			no IPS match
AJ624953	---NA---	450	0			0			no IPS match
AJ624957	---NA---	514	0			2	F:hormone activity; C:extracellular region		IPR004825
AJ624959	---NA---	540	0			0			no IPS match
AJ624961	---NA---	531	0			0			no IPS match
AJ624962	---NA---	539	0			0			no IPS match
AJ624965	---NA---	523	0			0			no IPS match
AJ624976	---NA---	381	0			1	F:protein binding		IPR001611; IPR003591; SM00365 (SMART)
AJ624979	---NA---	361	0			0			no IPS match
AJ624984	---NA---	541	0			0			no IPS match
AJ624987	---NA---	537	0			0			no IPS match
AJ624990	---NA---	484	0			0			IPR003884
AJ624993	---NA---	368	0			0			no IPS match
AJ624995	---NA---	537	0			0			no IPS match
AJ624997	---NA---	525	0			0			no IPS match
AJ625003	---NA---	537	1	4	48%	0			no IPS match
AJ625004	---NA---	478	1	6	45%	0			no IPS match
AJ625006	---NA---	537	0			3	F:structural constituent of ribosome; C:ribosome; P:translation		IPR007836
AJ625011	---NA---	538	0			0			no IPS match
AJ625022	---NA---	538	0			0			IPR000118
AJ625031	---NA---	340	0			0			no IPS match
AJ625039	---NA---	418	0			0			no IPS match
AJ625046	---NA---	538	0			0			no IPS match
AJ625047	---NA---	539	0			1	P:intracellular signaling cascade		IPR001496
AJ625053	---NA---	538	0			0			no IPS match
AJ625054	---NA---	542	0			0			no IPS match
AJ625055	---NA---	371	0			1	F:nucleic acid binding		IPR000504
AJ625062	---NA---	537	0			0			no IPS match
AJ625065	---NA---	538	0			0			no IPS match
AJ625066	---NA---	502	0			0			no IPS match
AJ625077	---NA---	538	0			0			no IPS match
AJ625078	---NA---	538	0			0			no IPS match
AJ625079	---NA---	147	0			0			no IPS match
AJ625082	---NA---	314	0			0			no IPS match
AJ625089	---NA---	458	0			0			no IPS match
AJ625090	---NA---	537	3	4	62%	0			no IPS match
AJ625094	---NA---	460	0			3	C:intracellular; F:zinc ion binding; F:structural constituent of cell wall		IPR015880; IPR003882; PR01217 (PRINTS)
AJ625101	---NA---	478	0			0			no IPS match
AJ625104	---NA---	540	0			0			no IPS match
AJ625108	---NA---	478	0			0			no IPS match
AJ625109	---NA---	378	0			0			no IPS match
AJ625117	---NA---	512	0			0			no IPS match
AJ625121	---NA---	549	0			0			no IPS match
AJ625125	---NA---	538	0			0			no IPS match
AJ625127	---NA---	538	0			0			no IPS match
AJ625130	---NA---	534	0			3	F:nucleic acid binding; F:zinc ion binding; C:membrane		IPR000571; IPR003608
AJ625137	---NA---	389	0			0			no IPS match
AJ625141	---NA---	464	0			0			no IPS match
AJ625146	---NA---	538	0			0			no IPS match
AJ625148	---NA---	550	0			0			no IPS match
AJ625151	---NA---	314	0			0			no IPS match
AJ625155	---NA---	342	0			0			no IPS match
AJ625159	---NA---	537	0			0			no IPS match
AJ625160	---NA---	550	0			1	P:intracellular signaling cascade		IPR006629; IPR001562; IPR007330
AJ625162	---NA---	540	3	25	51%	4	P:multicellular organismal development; F:transcription factor activity; C:nucleus; F:sequence-specific DNA binding		IPR003659; IPR001766; IPR001212
AJ625164	---NA---	538	0			0			no IPS match
AJ625165	---NA---	520	0			2	F:DNA binding; F:zinc ion binding		IPR002653
AJ625170	---NA---	538	0			0			no IPS match
AJ625176	---NA---	149	0			0			no IPS match
AJ625177	---NA---	539	0			0			no IPS match
AJ625181	---NA---	553	0			0			no IPS match
AJ625185	---NA---	534	0			1	F:zinc ion binding		IPR000058
AJ625189	---NA---	435	0			0			no IPS match
AJ625191	---NA---	475	0			0			no IPS match
AJ625193	---NA---	528	0			0			no IPS match
AJ625194	---NA---	529	0			0			no IPS match
AJ625196	---NA---	538	0			0			no IPS match
AJ625211	---NA---	550	0			2	F:serine-type endopeptidase inhibitor activity; C:extracellular region		IPR000877; IPR001762
AJ625216	---NA---	550	0			0			no IPS match
AJ625218	---NA---	540	0			0			no IPS match
AJ625229	---NA---	504	0			0			no IPS match
AJ625239	---NA---	385	0			0			no IPS match
AJ625241	---NA---	524	0			0			no IPS match
AJ625255	---NA---	459	0			0			no IPS match
AJ625263	---NA---	540	0			0			no IPS match
AJ625264	---NA---	439	0			0			no IPS match
AJ625270	---NA---	538	0			0			no IPS match
AJ625271	---NA---	532	0			0			no IPS match
AJ625272	---NA---	528	0			0			no IPS match
AJ625273	---NA---	531	0			0			no IPS match
AJ625275	---NA---	307	0			0			IPR006150
AJ625276	---NA---	478	0			4	F:serine-type endopeptidase inhibitor activity; C:extracellular region; P:chitin metabolic process; F:chitin binding		IPR000877; IPR002557; IPR003884
AJ625286	---NA---	524	0			0			no IPS match
AJ625294	---NA---	542	0			0			no IPS match
AJ625297	---NA---	536	0			2	P:defense response; P:carbohydrate metabolic process		IPR003614; IPR001547
AJ625304	---NA---	299	0			0			no IPS match
AJ625306	---NA---	375	0			0			no IPS match
AJ625308	---NA---	540	4	8	45%	0			no IPS match
AJ625309	---NA---	283	0			0			no IPS match
AJ625311	---NA---	539	0			7	F:protein binding; F:zinc ion binding; F:DNA binding; F:DNA primase activity; P:DNA replication; C:extracellular region; P:defense response		IPR001841; IPR002694; IPR006080
AJ625312	---NA---	535	0			0			no IPS match
AJ625320	---NA---	534	0			0
AJ625330	---NA---	535	0			0			no IPS match
AJ625339	---NA---	543	0			2	F:receptor activity; P:intracellular signaling cascade		IPR001368; IPR002219
AJ625344	---NA---	531	0			0			no IPS match
AJ625345	---NA---	531	0			0			no IPS match
AJ625346	---NA---	533	0			0			IPR006607
AJ625350	---NA---	544	0			0			no IPS match
AJ625351	---NA---	250	0			0			no IPS match
AJ625352	---NA---	559	0			2	F:nucleic acid binding; F:zinc ion binding		IPR001878
AJ625353	---NA---	533	0			2	F:nucleic acid binding; F:zinc ion binding		IPR001878
AJ625364	---NA---	469	0			0			no IPS match
AJ625365	---NA---	534	0			0			no IPS match
AJ625375	---NA---	397	0			0			no IPS match
AJ625381	---NA---	538	0			0			IPR013256
AJ625385	---NA---	477	0			2	F:NAD+ ADP-ribosyltransferase activity; C:nucleus		IPR012317; IPR001007; IPR001627
AJ625393	---NA---	503	0			0			no IPS match
AJ625397	---NA---	533	0			0			IPR000637
AJ625400	---NA---	493	0			0			no IPS match
AJ625401	---NA---	528	0			0			no IPS match
AJ625403	---NA---	461	0			0			no IPS match
AJ625405	---NA---	499	0			0			no IPS match
AJ625408	---NA---	449	0			0			no IPS match
AJ625416	---NA---	526	0			0			IPR001024
AJ625421	---NA---	395	0			0			no IPS match
AJ625431	---NA---	534	0			0			PS51257 (PROFILE)
AJ625432	---NA---	533	0			0			no IPS match
AJ625436	---NA---	469	0			0			no IPS match
AJ625443	---NA---	525	0			1	P:metabolic process		IPR000583
AJ625449	---NA---	407	0			0			no IPS match
AJ625453	---NA---	534	0			0			no IPS match
AJ625458	---NA---	539	1	10	61%	1	P:defense response		IPR001680; IPR003614
AJ625461	---NA---	533	0			0			IPR006604
AJ625476	---NA---	533	0			0			no IPS match
AJ625477	---NA---	453	0			0			no IPS match
AJ625478	---NA---	432	0			1	P:defense response		IPR003614
AJ625481	---NA---	534	0			0			no IPS match
AJ625487	---NA---	424	0			4	F:transcription factor activity; C:nucleus; F:sequence-specific DNA binding; P:regulation of transcription		IPR003657
AJ625498	---NA---	526	0			0			no IPS match
AJ625502	---NA---	482	0			0			no IPS match
AJ625503	---NA---	521	0			2	C:cytoplasm; P:phosphate transport		IPR000562; IPR008160; IPR008161
AJ625506	---NA---	295	0			1	P:defense response		IPR003614
AJ625508	---NA---	529	0			1	F:zinc ion binding		IPR000433
AJ625510	---NA---	286	0			0			no IPS match
AJ625512	---NA---	290	0			0			no IPS match
AJ625513	---NA---	506	0			0			no IPS match
AJ625515	---NA---	530	0			0			no IPS match
AJ625520	---NA---	490	0			0			no IPS match
AJ625527	---NA---	533	0			0			no IPS match
AJ625530	---NA---	532	0			0			no IPS match
AJ625533	---NA---	533	0			1	F:sugar binding		IPR001079
AJ625534	---NA---	533	0			0			IPR006207
AJ625545	---NA---	517	0			0			no IPS match
AJ625559	---NA---	306	0			0			IPR008161
AJ625560	---NA---	536	0			0			no IPS match
AJ625578	---NA---	365	0			0			no IPS match
AJ625580	---NA---	529	0			1	P:electron transport		IPR002372
AJ625581	---NA---	535	0			0			IPR003006
AJ625582	---NA---	497	0			0			IPR003591; IPR004279
AJ625589	---NA---	403	0			0			IPR000637
AJ625607	---NA---	533	0			0			no IPS match
AJ625610	---NA---	400	0			0			no IPS match
AJ625614	---NA---	552	0			1	F:DNA binding		IPR003656
AJ625617	---NA---	530	0			2	F:hormone activity; C:extracellular region		IPR001545
AJ625624	---NA---	527	0			0			no IPS match
AJ625627	---NA---	533	0			0			no IPS match
AJ625628	---NA---	468	0			2	F:DNA binding; P:DNA repair		IPR000884; IPR006642
AJ625629	---NA---	532	0			0			no IPS match
AJ625630	---NA---	522	0			0			no IPS match
AJ625631	---NA---	538	0			0			IPR006595
AJ625639	---NA---	537	0			0			no IPS match
AJ625641	---NA---	364	0			0			no IPS match
AJ625642	---NA---	213	0			0			no IPS match
AJ625645	---NA---	456	0			0			no IPS match
AJ625647	---NA---	533	0			0			no IPS match
AJ625650	---NA---	536	0			0			no IPS match
AJ625651	---NA---	522	0			1	C:extracellular region		IPR000020
AJ625666	---NA---	537	0			0			IPR013809
AJ625668	---NA---	532	0			0			no IPS match
AJ625670	---NA---	535	0			0			no IPS match
AJ625677	---NA---	550	0			2	C:intracellular; F:zinc ion binding		IPR015880
AJ625679	---NA---	531	0			0			no IPS match
AJ625680	---NA---	316	0			0			no IPS match
AJ625681	---NA---	533	0			2	F:calcium ion binding; P:metabolic process		IPR001881; IPR000583
AJ625683	---NA---	487	0			1	C:integral to membrane		IPR000637; IPR006614
AJ625690	---NA---	534	0			0			no IPS match
AJ625698	---NA---	538	0			0			no IPS match
AJ625706	---NA---	109	0			0			no IPS match
AJ625709	---NA---	529	0			0			no IPS match
AJ625723	---NA---	531	0			0			no IPS match
AJ625730	---NA---	228	0			0			no IPS match
AJ625734	---NA---	520	0			2	P:multicellular organismal development; P:intracellular signaling cascade		IPR003659; IPR006552; PR01217 (PRINTS); IPR002219
AJ625758	---NA---	529	0			0			IPR006636; IPR000900
AJ625768	---NA---	406	0			0			no IPS match
AJ625771	---NA---	324	0			0			no IPS match
AJ625774	---NA---	491	0			0			no IPS match
AJ625780	---NA---	534	0			0			no IPS match
AJ625787	---NA---	528	0			0			no IPS match
AJ625788	---NA---	436	0			0			no IPS match
AJ625789	---NA---	531	0			0			no IPS match
AJ625791	---NA---	363	0			0			no IPS match
AJ625794	---NA---	271	0			0			no IPS match
AJ625795	---NA---	533	0			0			no IPS match
AJ625798	---NA---	526	0			0			no IPS match
AJ625802	---NA---	241	0			0			no IPS match
AJ625804	---NA---	530	0			0			no IPS match
AJ625813	---NA---	526	0			0			no IPS match
AJ625815	---NA---	533	0			2	P:metabolic process; F:transferase activity		IPR001917
AJ625819	---NA---	534	0			0			no IPS match
AJ625825	---NA---	549	0			0			no IPS match
AJ625828	---NA---	305	0			0			no IPS match
AJ625831	---NA---	528	0			0			no IPS match
AJ625835	---NA---	484	0			0			no IPS match
AJ625836	---NA---	393	0			0			no IPS match
AJ625839	---NA---	484	0			0			no IPS match
AJ625845	---NA---	224	0			0			no IPS match
AJ625850	---NA---	420	0			0			no IPS match
AJ625853	---NA---	549	0			0			no IPS match
AJ625854	---NA---	292	0			1	F:zinc ion binding		IPR007328; IPR000433; IPR001781
AJ625857	---NA---	540	0			0			no IPS match
AJ625858	---NA---	513	0			0			no IPS match
AJ625859	---NA---	534	0			1	F:calcium ion binding		IPR002048
AJ625860	---NA---	521	0			0			no IPS match
AJ625864	---NA---	527	0			0			no IPS match
AJ625865	---NA---	252	0			0			no IPS match
AJ625867	---NA---	536	0			0			no IPS match
AJ625868	---NA---	298	0			0			no IPS match
AJ625869	---NA---	470	0			1	F:calcium ion binding		IPR002048
AJ625870	---NA---	276	0			0			no IPS match
AJ625873	---NA---	533	0			0			no IPS match
AJ625876	---NA---	327	0			0			no IPS match
AJ625878	---NA---	407	0			0			IPR006150
AJ625880	---NA---	551	0			0			no IPS match
AJ625882	---NA---	516	0			0			no IPS match
AJ625883	---NA---	484	0			0			no IPS match
AJ625885	---NA---	411	0			0			no IPS match
AJ625888	---NA---	520	0			0			no IPS match
AJ625891	---NA---	465	0			0			no IPS match
AJ625892	---NA---	525	0			0			no IPS match
AJ625893	---NA---	531	0			3	C:extracellular region; P:pathogenesis; P:regulation of vasoconstriction		IPR001928; IPR006150
AJ625895	---NA---	348	0			2	C:intracellular; F:zinc ion binding		IPR000315
AJ625897	---NA---	537	0			0			no IPS match
AJ625900	---NA---	382	0			3	C:extracellular region; P:chitin metabolic process; F:chitin binding		IPR002557
AJ625905	---NA---	534	0			0			no IPS match
AJ625907	---NA---	549	0			0			no IPS match
AJ625908	---NA---	471	0			3	F:zinc ion binding; C:intracellular; P:intracellular signaling cascade		IPR000433; IPR001876; IPR002219
AJ625909	---NA---	318	0			0			no IPS match
AJ625910	---NA---	529	0			0			no IPS match
AJ625911	---NA---	301	0			0			IPR007328
AJ625917	---NA---	355	0			4	F:transcription cofactor activity; C:nucleus; F:zinc ion binding; F:calcium ion binding		IPR000197; IPR002048
AJ625918	---NA---	476	0			0			no IPS match
AJ625919	---NA---	503	0			0			no IPS match
AJ625920	---NA---	530	0			0			no IPS match
AJ625922	---NA---	515	0			0			no IPS match
AJ625923	---NA---	551	0			0			no IPS match
AJ625924	---NA---	352	0			1	C:integral to membrane		IPR006634
AJ625925	---NA---	266	0			0			no IPS match
AJ625930	---NA---	440	0			0			no IPS match
AJ625932	---NA---	515	0			0			no IPS match
AJ625935	---NA---	154	0			0			no IPS match
AJ625937	---NA---	533	0			0			no IPS match
AJ625938	---NA---	530	0			1	C:endoplasmic reticulum		IPR000886
AJ625939	---NA---	546	0			0			no IPS match
AJ625942	---NA---	109	0			0			no IPS match
AJ625945	---NA---	213	0			0			no IPS match
AJ625951	---NA---	157	0			0			no IPS match
AJ625954	---NA---	346	0			0			no IPS match
AJ625958	---NA---	542	0			0			no IPS match
AJ625959	---NA---	548	0			0			no IPS match
AJ625964	---NA---	541	0			0			no IPS match
AJ625967	---NA---	532	0			0			no IPS match
AJ625968	---NA---	531	0			0			no IPS match
AJ625969	---NA---	546	0			2	F:nucleic acid binding; F:pancreatic ribonuclease activity		IPR001427
AJ625971	---NA---	359	0			0			no IPS match
AJ625972	---NA---	543	0			0			no IPS match
AJ625973	---NA---	537	0			0			no IPS match
AJ625982	---NA---	529	0			0			no IPS match
AJ625984	---NA---	535	0			0			no IPS match
AJ625986	---NA---	343	0			0			PD360982 (PRODOM); IPR000637
AJ625988	---NA---	530	0			3	F:ephrin receptor activity; F:ATP binding; C:membrane		IPR001090
AJ625995	---NA---	527	0			0			IPR000727
AJ625998	---NA---	101	0			0			no IPS match
AJ626000	---NA---	226	0			0			no IPS match
AJ626001	---NA---	399	0			2	F:protein binding; F:zinc ion binding		IPR001680; IPR001965
AJ626002	---NA---	530	0			0			no IPS match
AJ626005	---NA---	364	0			0			no IPS match
AJ626007	---NA---	407	0			0			no IPS match
AJ626008	---NA---	260	0			0			no IPS match
AJ626010	---NA---	440	0			0			no IPS match
AJ626012	---NA---	471	0			0			no IPS match
AJ626013	---NA---	455	0			0			no IPS match
AJ626014	---NA---	533	0			0			no IPS match
AJ626022	---NA---	530	0			0			IPR013513
AJ626023	---NA---	281	0			0			no IPS match
AJ626029	---NA---	370	0			0			no IPS match
AJ626051	---NA---	499	0			0			no IPS match
AJ626054	---NA---	529	0			0			no IPS match
AJ626060	---NA---	504	0			0			IPR001759
AJ626066	---NA---	528	0			0			no IPS match
AJ626067	---NA---	556	0			0			no IPS match
AJ626073	---NA---	391	0			0			no IPS match
AJ626092	---NA---	528	0			2	P:metabolic process; F:oxidoreductase activity		IPR002086
AJ626093	---NA---	516	0			1	P:intracellular signaling cascade		IPR002219
AJ626105	---NA---	209	0			0			no IPS match
AJ626121	---NA---	533	0			0			no IPS match
AJ626137	---NA---	536	0			0			no IPS match
AJ626142	---NA---	539	0			0			no IPS match
AJ626146	---NA---	539	0			0			no IPS match
AJ626148	---NA---	650	0			0			no IPS match
AJ626150	---NA---	529	0			0			no IPS match
AJ626152	---NA---	330	0			0			no IPS match
AJ626154	---NA---	551	0			0			no IPS match
AJ626168	---NA---	536	0			0			no IPS match
AJ626172	---NA---	430	0			0			no IPS match
AJ626173	---NA---	493	0			0			no IPS match
AJ626189	---NA---	535	0			0			no IPS match
AJ626194	---NA---	537	0			0			no IPS match
AJ626201	---NA---	355	0			0			no IPS match
AJ626206	---NA---	276	0			0			no IPS match
AJ626207	---NA---	533	0			0			no IPS match
AJ626210	---NA---	535	0			0			no IPS match
AJ626214	---NA---	533	0			0			no IPS match
AJ626230	---NA---	543	0			0			no IPS match
AJ626232	---NA---	533	0			0			no IPS match
AJ626236	---NA---	500	0			0			IPR000637; IPR010916
AJ626245	---NA---	113	0			0			no IPS match
AJ626255	---NA---	502	0			1	P:defense response		IPR003614
AJ626256	---NA---	534	0			0			no IPS match
AJ626260	---NA---	533	0			0			no IPS match
AJ626265	---NA---	536	0			0			no IPS match
AJ626267	---NA---	218	0			0			no IPS match
AJ626268	---NA---	461	0			0			no IPS match
AJ626276	---NA---	402	0			0			no IPS match
AJ626279	---NA---	550	0			0			PS51257 (PROFILE)
AJ626282	---NA---	529	0			0			no IPS match
AJ626287	---NA---	534	0			0			no IPS match
AJ626289	---NA---	534	0			0			no IPS match
AJ626295	---NA---	196	0			0			no IPS match
AJ626302	---NA---	429	0			0			no IPS match
AJ626304	---NA---	541	17	16	56%	0			IPR004951
AJ626305	---NA---	536	0			0			no IPS match
AJ626307	---NA---	398	0			2	F:protein binding; F:zinc ion binding		IPR001841
AJ626313	---NA---	537	2	4	47%	0			no IPS match
AJ626323	---NA---	163	0			0			no IPS match
AJ626330	---NA---	391	0			0			no IPS match
AJ626339	---NA---	495	0			1	F:calcium ion binding		IPR002048
AJ626341	---NA---	529	0			0			no IPS match
AJ626346	---NA---	463	0			0			no IPS match
AJ626349	---NA---	428	0			0			no IPS match
AJ626352	---NA---	534	0			0			no IPS match
AJ626355	---NA---	534	0			0			no IPS match
AJ626361	---NA---	484	0			0			no IPS match
AJ626363	---NA---	530	0			0			no IPS match
AJ626366	---NA---	437	0			0			no IPS match
AJ626378	---NA---	315	0			0			no IPS match
AJ626387	---NA---	325	0			0			no IPS match
AJ626398	---NA---	550	0			0			no IPS match
AJ626404	---NA---	538	0			1	P:cell redox homeostasis		IPR006662
AJ626405	---NA---	378	0			0			no IPS match
AJ626409	---NA---	534	0			0			no IPS match
AJ626417	---NA---	528	0			0			no IPS match
AJ626436	---NA---	530	0			0			no IPS match
AJ626449	---NA---	133	0			0			no IPS match
AJ626451	---NA---	541	0			0			no IPS match
AJ626453	---NA---	404	0			0			no IPS match
AJ626464	---NA---	516	0			0			no IPS match
AJ625576	(dna directed) polypeptide c	536	20	79	90%	10	F:DNA-directed RNA polymerase activity; F:calcium ion binding; P:regulation of transcription, DNA-dependent; C:DNA-directed RNA polymerase II, core complex; F:DNA binding; F:protein dimerization activity; P:transcription antitermination; C:cytoplasm; P:tr	EC:2.7.7.6	IPR011262; IPR011263
AJ624920		244	1	170	100%	4	P:cell communication; C:membrane; F:calcium ion binding; P:defense response		IPR000742; IPR001774; IPR001881; IPR002049; IPR003614; IPR006209; IPR006210; IPR006552; IPR013032; IPR000742; IPR001881; IPR013032
AJ625080		551	1	170	100%	2	C:cytoplasm; P:phosphate transport		IPR008160; IPR008161
AJ625450		537	1	170	100%	5	F:calcium ion binding; C:extracellular region; P:chitin metabolic process; F:chitin binding; P:defense response		IPR000152; IPR000742; IPR001212; IPR001881; IPR002557; IPR006080; IPR006209; IPR006210; IPR006212; IPR013032; IPR013091
AJ625760		489	1	170	100%	2	C:cytoplasm; P:phosphate transport		IPR008160; IPR008161
AY484747		16740
