# Supplementary material for: Transcriptional Response of the Mussel Mytilus galloprovincialis (Lam.) following Exposure to Heat Stress and Copper
Source: PLoS One. 2013 Jun 25;8(6):e66802. doi: 10.1371/journal.pone.0066802 (PMC3692493; doi:10.1371/journal.pone.0066802)
Supplement: Table S3 — M-Values of the 161 DEGs in at least one condition during the exposure to 20°C and 24°C (16°C is considered as the reference) (Additional information to Figure 4B ). (XLSX) [file pone.0066802.s004.xlsx]

## Sheet: Feuil1
Supplementary Table S3. M-Values of the 161 DEGs in at least one condition during the exsposure to 20°C and 24°C (16°C is considered as the reference). Additional information to Fig. 4B.
M Values
UniqueID	Gene name	20°C	24°C
/	No Significant Hit	0.477144384625857	2.71086388175533
/	No Significant Hit	-0.13413894865212	1.07323953742186
AJ624089	dead (asp-glu-ala-asp) box polypeptide 17	0.520085222234795	1.06640199229837
/	No Significant Hit	0.350613881232791	1.01341718972984
/	No Significant Hit	-0.00536062416265175	1.00466882713084
AJ624922	eukaryotic translation elongation factor 1 alpha 1	0.378065275476652	0.995580195422476
AJ623629	col protein	0.991644904118044	-0.0376383125008179
AJ625915	90-kda heat shock protein	0.298091869948748	0.978289723220642
/	No Significant Hit	0.530038343216832	0.964712716418799
AJ624622	heterogeneous nuclear ribonucleoprotein r	0.438004205661147	0.962600906203219
/	No Significant Hit	0.159619578537602	0.949007199274145
AJ625361	elongation factor-1 alpha	0.275382949155004	0.937576675372253
/	No Significant Hit	0.26077979743626	0.874088390733917
AJ623425	mgc81857 protein	0.257053397828348	0.869375859223065
/	No Significant Hit	0.419066944707284	0.851894837644658
AJ624049	heat shock protein 70	0.337220409959734	0.837197084898305
AJ624756	calreticulin	0.670121573250522	0.825490140665305
AJ624622	heterogeneous nuclear ribonucleoprotein r	0.317715990537298	0.751167351562685
AJ623726	ubiquitinisoform cra_a	0.0653897301142701	0.747885538797097
AJ626273	pnn protein	0.210962366675786	0.733680523432296
/	No Significant Hit	0.0287021468033843	0.680081091124552
/	No Significant Hit	0.228767288047894	0.679040503663754
/	No Significant Hitdh dehydrogeNo Significant Hitse subunit 5	-0.178202387748773	0.669428935209644
AJ624926	small heat shock protein p26	0.109912162681445	0.646364847230633
/	No Significant Hit	0.611103511679278	0.2482365835717
/	No Significant Hit	0.296136172121889	0.608719205757873
AJ625912	dual specificity phosphatase 6	0.598743803076154	0.298740338882812
AJ624049	heat shock protein 70	0.374530453009806	0.579533006814028
AJ625678	eukaryotic translation initiation factorisoform 1 isoform 2	0.433237093432183	0.570055374830328
AJ624083	mitochondrial phosphate carrier protein	0.351983170432146	0.549476052160749
/	No Significant Hit	0.168807288490719	0.542163642637167
/	No Significant Hitscent polypeptide-associated complex alpha polypeptide	0.368429729596246	0.493404459496533
/	No Significant Hit	0.48664223739433	-0.310629425459066
AJ624082	upstream of nras	0.196647544898216	0.482644145384704
/	No Significant Hit	-0.168687632573769	0.479506525106372
AJ625323	loc562304 protein	0.268436914083988	0.468890134962244
AJ623848	eukaryotic translation initiation factorsubunit 6 48kda	-0.0146134145509306	0.46167074039935
/	No Significant Hit	0.439184094720451	-0.0230188969170956
AJ624768	atg5 autophagy related 5 homolog	0.0852312875083164	0.434263831333344
/	No Significant Hit	0.00860761343475522	0.432222017810321
AJ624927	porin precursor	0.0786037802940415	0.418772741243467
AJ625806	protocadherin gamma subfamily9	0.0138058818195108	0.417505509854845
/	No Significant Hit	0.342987579337066	0.417133515471736
/	No Significant Hit	-0.184021707609188	0.411126735860472
/	No Significant Hit	-0.0319085133524672	0.401861267097813
/	No Significant Hit	0.0667315197500938	0.393482323969048
/	No Significant Hit	0.0655438096899886	0.376496037268828
/	No Significant Hit	-0.00934626899937792	0.357226234742206
/	No Significant Hit	0.10316420031065	0.356411247529798
AJ626406	eukaryotic translation initiation factorsubunit 9116kda	0.226978622599098	0.117429117845126
AJ624844	ribosomal protein l18a	-0.0257636934084312	-0.345496456102296
/	No Significant Hit	0.0338756464109686	-0.349526253793726
AJ516441	smc hinge domain containing 1	-0.241391117310849	-0.352953146700314
/	No Significant Hit	-0.357727572113153	-0.190778842350295
/	No Significant Hit	-0.360574285601271	-0.551272013155987
AJ625145	ribosomal protein l22	-0.128247863422077	-0.36277504908538
AJ626296	ribosomal protein l12e	-0.14225120910858	-0.3789876129884
/	minichromosome mainteNo Significant Hitnce complex component 5	-0.231582991473717	-0.392601035919319
AJ516537	small nuclear ribonucleoprotein b	-0.139961739475074	-0.403685723426972
AJ625934	ribosomal protein s15a	-0.209613372629516	-0.433095957611025
/	No Significant Hit	-0.438962717197801	-0.10025387036425
/	No Significant Hit	-0.443075104260921	-0.58479988472744
AJ516582	h2a histonemember z	-0.229278164256669	-0.451159944668679
AJ623793	cyclic amp-regulated protein	-0.21520030919539	-0.453067387040912
/	No Significant Hit	-0.288767573001982	-0.453633817121155
AJ516404	small nuclear ribonucleoprotein d3	-0.316642885736234	-0.460827087058498
AJ624970	atph+mitochondrial f0subunit f6	-0.168341763482457	-0.467127837083951
/	No Significant Hit	-0.254054674803307	-0.473740215641844
/	glucose-6-phosphate 1-dehydrogeNo Significant Hitse	-0.116338872795796	-0.475872239481047
AJ624086	ribosomal protein s11	-0.10661959476812	-0.480979574302054
AJ623735	alpha d precursor	-0.511705909040899	-0.488475574639736
/	No Significant Hit	-0.49241449849234	-0.551809853339988
AJ625356	ribosomal protein s24	-0.258749103793231	-0.49679870530784
/	No Significant Hit	-0.168916142502895	-0.497712364865136
/	No Significant Hit	-0.323617867582643	-0.498760516767001
AJ624361	matrilin-4-like protein	-0.514942327506794	-0.417007510216831
/	No Significant Hit	-0.255850405648456	-0.517640682255734
AJ516636	cytochrome c oxidase subunit via polypeptide 1	-0.12842914590717	-0.525279854226972
AJ625236	sec61 gamma subunit	0.0751980254610436	-0.528356350724878
/	No Significant Hit	-0.163409246091231	-0.53291769494072
AJ625269	eukaryotic translation initiation factorsubunit 3	-0.389706847039022	-0.533069673875004
/	No Significant Hit	-0.536299931682138	0.0441384722696115
/	No Significant Hit	-0.330398790428372	-0.538178002390255
/	No Significant Hit	-0.539482257842038	-1.20130421448918
/	No Significant Hit	0.0248269723672425	-0.546813041537864
/	No Significant Hit	-0.347086961165182	-0.547460846220116
AJ625473	light chain 2b	-0.0893324248038273	-0.552756455221241
/	No Significant Hit	-0.566222872880313	-0.890872917331743
AJ624454	ubiquitin a-52 residue ribosomal protein fusion product 1	-0.164304020482784	-0.568894334230566
AJ623665	ribosomal protein s15	-0.297980835094351	-0.570931307401718
AJ624991	deah (asp-glu-ala-his) box polypeptide 38	-0.477514166161679	-0.573826664368114
/	No Significant Hit	-0.294662868871108	-0.579785462754184
AJ516392	ribosomal protein l28	-0.0234380638875415	-0.586153289089961
AJ624757	ribosomal protein p1	-0.235068840162015	-0.591521748085552
/	No Significant Hit	-0.592131961499208	-0.386339191941886
AJ626437	ribosomal protein s12	-0.615609011322068	-0.705108565728065
AJ625548	ribosomal protein s26	-0.324621987846101	-0.622264633545591
/	No Significant Hit	-0.694319757650894	-0.626902331417579
AJ625133	o-family 3	-0.208997816600717	-0.628294827827627
/	No Significant Hit	-0.634055119166082	-0.31837564516661
/	No Significant Hit	-0.348779908526904	-0.636619775185092
/	No Significant Hit	-0.248663454890934	-0.639934779927358
AJ516582	h2a histonemember z	-0.242675559473087	-0.648616335875536
AJ625383	ribosomal protein l37a	-0.178758542903869	-0.657053007172642
/	No Significant Hit	0.0474600095767927	-0.673690015512467
/	No Significant Hit	-0.0990487539774204	-0.676134130556605
/	No Significant Hit	-0.689888304781724	-0.589005214531016
AJ516600	h3family 3b	-0.268350000263694	-0.712289507412983
/	No Significant Hit	-0.721930883953065	0.00618184409762598
/	No Significant Hit	0.0453089682367415	-0.722499121966519
AJ516839	procollagen type iv alpha 5	-0.723885646474796	-1.88189170752169
/	No Significant Hit	-0.751945801229465	-0.138019851944317
/	No Significant Hit	-0.756168022319028	-1.08466743564729
AJ625324	ribosomal protein s27a	-0.380896285209772	-0.759712670288423
AJ623925	cg32858-isoform a	-0.546484483705398	-0.764358781019993
AJ625549	ribosomal protein l27a	-0.262119977339601	-0.789904647548622
AJ625525	phospholipasegroup iva (calcium-dependent)	-0.798795864739926	-0.383970925109029
AJ625847	isoform mt-10b	-0.261462276083194	-0.801518222351233
AJ624829	ribosomal protein s20	-0.205000552213751	-0.80309571952721
/	No Significant Hit	-0.824159809578917	-0.57870241528753
AJ624156	baculoviral iap repeat-containing 2	-0.0109357593695416	-0.849474682000806
/	No Significant Hit	-0.475584447803467	-0.968864735650433
AJ625707	spore coat protein x	-0.990996196128085	-0.797979109522706
/	No Significant Hit	-0.99774625267912	-0.67145300883925
/	No Significant Hit	-0.939880738352086	-1.0177158924792
AJ625032	tubulin alpha-1 chain	-1.02240796821078	0.0752830622658728
AJ516886	dynein light chain 2	-0.323046779622427	-1.0626112329392
/	No Significant Hit	-0.394542450359872	-1.12385383163305
AJ625256	matrilinisoform cra_b	-1.13678637983272	-1.27667025444976
AJ624088	c-type lectin a	-1.14244715113192	0.38513719705951
/	No Significant Hit	0.76506010525643	-1.16937474071375
/	chitiNo Significant Hitse b precursor	-1.53649506318624	-1.2182856153259
AJ625595	alpha 2 isoform 2	-1.32449575130136	0.36235231613669
AJ623517	mantle gene 8	-1.33726917532162	-1.36342537031657
/	No Significant Hit	-1.57827064926136	-1.3468349574904
AJ625595	alpha 2 isoform 2	-1.39057944155554	0.283036006024108
AJ625253	variable surface lipoprotein vsp422-3	-1.64588986853972	-1.40557438552507
AJ625500	cue domain containing 1	-1.46662204597896	-1.51834601959372
/	chitiNo Significant Hitse 1	-1.87738636598212	-1.47890828827651
/	No Significant Hit	-1.53501055490349	-0.925605493790358
/	No Significant Hit	-1.91484610332705	-1.72456238062239
/	chitiNo Significant Hitse	-1.75840420420583	-2.05464060248866
/	chitiNo Significant Hitse	-1.91226136484751	-1.79792277881482
/	chitiNo Significant Hitse	-1.89311411883679	-1.90214040521766
/	chitiNo Significant Hitse	-2.0561883009109	-1.9173895066159
/	No Significant Hit	-1.97239016390822	-1.94312799255718
AJ625594	general transcription factor iii c 1	-1.9945350971643	-2.00060695142066
/	No Significant Hit	-2.13729696984008	-2.13452859087922
/	chitiNo Significant Hitse	-2.5790248051091	-2.37316110423417
AJ624162	sam domain-containing protein	-2.57079751644056	-2.38369577988601
/	No Significant Hit	-2.47347866174469	-2.46560375529484
/	No Significant Hit	-2.55182823137982	-2.5203816270235
/	No Significant Hit	-2.54986562782716	-2.62275274187592
/	No Significant Hit	-2.67752204047153	-2.57095850271208
/	No Significant Hit	-2.64042443474612	-2.63349139148283
/	No Significant Hit	-2.67111877703825	-2.65767828200897
/	No Significant Hit	-2.77240010996407	-2.79898358141426
/	No Significant Hit	-2.81434382520281	-2.83034730250386
/	No Significant Hit	-3.19836648250898	-3.03541191207245
