# Supplementary material for: Transcriptional Response of the Mussel Mytilus galloprovincialis (Lam.) following Exposure to Heat Stress and Copper
Source: PLoS One. 2013 Jun 25;8(6):e66802. doi: 10.1371/journal.pone.0066802 (PMC3692493; doi:10.1371/journal.pone.0066802)
Supplement: Table S4 — Details about the number, the unique ID and their M values in the two conditions (20°C and 24°C) associated to each cluster (Additional information to Fig. 4B ). (XLSX) [file pone.0066802.s005.xlsx]

## Sheet: Feuil1
Supplementary Table S4. Details about the number, the unique ID and their M values in the two conditions (20°C and 24°C) associated to each cluster. Additional information to Fig. 4B.
M Values
															Cluster 4
Cluster 1					Cluster 2					Cluster3					UniqueID	Gene name	20°C	24°C
UniqueID	Gene name	20°C	24°C		UniqueID	Gene name	20°C	24°C		UniqueID	Gene name	20°C	24°C		AJ624093	chitinase	-1.8931141	-1.9021404
AJ625915	90-kda heat shock protein	0.29809186	0.9782897		AJ623735	alpha d precursor	-0.51170594	-0.48847556		AJ625595	alpha 2 isoform 2	-1.3244958	0.3623523		AJ625594	general transcription factor iii c 1	-1.9945351	-2.000607
AJ624756	calreticulin	0.67012155	0.8254901		AJ624991	deah (asp-glu-ala-his) box polypeptide 38	-0.47751418	-0.5738267		AJ625032	tubulin alpha-1 chain	-1.022408	0.075283065		AJ624093	chitinase	-1.7584043	-2.0546405
AJ624622	heterogeneous nuclear ribonucleoprotein r	0.317716	0.75116736		AJ626437	ribosomal protein s12	-0.615609	-0.7051086		AJ624088	c-type lectin a	-1.1424471	0.3851372		AJ624093	chitinase	-1.9122614	-1.7979227
AJ626273	pnn protein	0.21096237	0.73368055		AJ625324	ribosomal protein s27a	-0.3808963	-0.7597127		AJ625595	alpha 2 isoform 2	-1.3905795	0.283036		AJ624093	chitinase	-2.0561883	-1.9173895
AJ625132	nascent polypeptide-associated complex alpha polypeptide	0.36842972	0.49340445		AJ625847	isoform mt-10b	-0.26146227	-0.8015182							AJ624093	chitinase	-2.5790248	-2.373161
AJ624082	upstream of nras	0.19664754	0.48264414		AJ516404	small nuclear ribonucleoprotein d3	-0.31664288	-0.46082708							AJ625051	chitinase 1	-1.8773863	-1.4789083
AJ625323	loc562304 protein	0.2684369	0.46889013		AJ624361	matrilin-4-like protein	-0.51494235	-0.4170075							AJ624087	chitinase b precursor	-1.5364951	-1.2182856
AJ624927	porin precursor	0.07860378	0.41877273		AJ625269	eukaryotic translation initiation factorsubunit 3	-0.38970685	-0.5330697							AJ625256	matrilinisoform cra_b	-1.1367863	-1.2766702
AJ624089	dead (asp-glu-ala-asp) box polypeptide 17	0.5200852	1.066402		AJ623665	ribosomal protein s15	-0.29798084	-0.5709313							AJ623517	mantle gene 8	-1.3372692	-1.3634254
AJ624922	eukaryotic translation elongation factor 1 alpha 1	0.3780653	0.9955802		AJ625548	ribosomal protein s26	-0.32462198	-0.6222646							AJ625253	variable surface lipoprotein vsp422-3	-1.6458899	-1.4055744
AJ623629	col protein	0.9916449	-0.037638314		AJ625133	o-family 3	-0.20899782	-0.6282948							AJ516839	procollagen type iv alpha 5	-0.72388566	-1.8818917
AJ624622	heterogeneous nuclear ribonucleoprotein r	0.4380042	0.9626009		AJ516582	h2a histonemember z	-0.24267556	-0.6486163							AJ625500	cue domain containing 1	-1.466622	-1.5183461
AJ625361	elongation factor-1 alpha	0.27538294	0.93757665		AJ625383	ribosomal protein l37a	-0.17875855	-0.657053							AJ624162	sam domain-containing protein	-2.5707974	-2.3836958
AJ623425	mgc81857 protein	0.2570534	0.8693759		AJ516600	h3family 3b	-0.26835	-0.7122895
AJ624049	heat shock protein 70	0.3372204	0.83719707		AJ623925	cg32858-isoform a	-0.5464845	-0.76435876
AJ623726	ubiquitinisoform cra_a	0.06538973	0.7478855		AJ625549	ribosomal protein l27a	-0.26211998	-0.78990465
AJ623584	nadh dehydrogenase subunit 5	-0.17820239	0.66942894		AJ625525	phospholipasegroup iva (calcium-dependent)	-0.7987959	-0.38397092
AJ624926	small heat shock protein p26	0.109912165	0.64636487		AJ624829	ribosomal protein s20	-0.20500055	-0.8030957
AJ625912	dual specificity phosphatase 6	0.5987438	0.29874033		AJ624156	baculoviral iap repeat-containing 2	-0.010935759	-0.84947467
AJ624049	heat shock protein 70	0.37453046	0.579533		AJ516886	dynein light chain 2	-0.32304677	-1.0626112
AJ625678	eukaryotic translation initiation factorisoform 1 isoform 2	0.4332371	0.57005537		AJ624844	ribosomal protein l18a	-0.025763694	-0.34549645
AJ624083	mitochondrial phosphate carrier protein	0.35198316	0.549476		AJ516441	smc hinge domain containing 1	-0.24139112	-0.35295314
AJ623848	eukaryotic translation initiation factorsubunit 6 48kda	-0.014613414	0.46167073		AJ625145	ribosomal protein l22	-0.12824786	-0.36277506
AJ624768	atg5 autophagy related 5 homolog	0.08523129	0.43426383		AJ626296	ribosomal protein l12e	-0.14225121	-0.3789876
AJ625806	protocadherin gamma subfamily9	0.013805882	0.4175055		AJ516412	minichromosome maintenance complex component 5	-0.23158298	-0.39260104
AJ626406	eukaryotic translation initiation factorsubunit 9116kda	0.22697863	0.117429115		AJ516537	small nuclear ribonucleoprotein b	-0.13996173	-0.40368572
					AJ625934	ribosomal protein s15a	-0.20961337	-0.43309596
					AJ516582	h2a histonemember z	-0.22927816	-0.45115995
					AJ623793	cyclic amp-regulated protein	-0.2152003	-0.4530674
					AJ624970	atph+mitochondrial f0subunit f6	-0.16834177	-0.46712783
					AJ516599	glucose-6-phosphate 1-dehydrogenase	-0.11633887	-0.47587225
					AJ624086	ribosomal protein s11	-0.1066196	-0.48097956
					AJ625356	ribosomal protein s24	-0.2587491	-0.4967987
					AJ516636	cytochrome c oxidase subunit via polypeptide 1	-0.12842914	-0.5252799
					AJ625236	sec61 gamma subunit	0.075198025	-0.5283564
					AJ625473	light chain 2b	-0.089332424	-0.5527564
					AJ624454	ubiquitin a-52 residue ribosomal protein fusion product 1	-0.16430402	-0.5688943
					AJ516392	ribosomal protein l28	-0.023438064	-0.58615327
					AJ624757	ribosomal protein p1	-0.23506884	-0.59152174
					AJ625707	spore coat protein x	-0.9909962	-0.7979791
