# Supplementary material for: Transcriptional Response of the Mussel Mytilus galloprovincialis (Lam.) following Exposure to Heat Stress and Copper
Source: PLoS One. 2013 Jun 25;8(6):e66802. doi: 10.1371/journal.pone.0066802 (PMC3692493; doi:10.1371/journal.pone.0066802)
Supplement: Table S5 — Functional genomics analysis of Gills DEGs in animals exposed to 20°C and 24°C (against 16°C) (Additional information to table 3 ). (XLSX) [file pone.0066802.s006.xlsx]

## Sheet: Feuil1
Supplementary Table S5.Functional genomics analysis of Gills DEGs in animals exposed to 20°C and 24°C (against 16°C). Additional information to table. 2.
DEGs Only in 20°C
GO-ID	Term	Type	P-Value	#Seqs	Sequences
GO:0051258	protein polymerization	biological_process	1.0722259675935952E-4	3	AJ625595, AJ625032, AJ625866
GO:0007018	microtubule-based movement	biological_process	2.2620360167945004E-4	3	AJ625595, AJ625032, AJ625866
GO:0005874	microtubule	biological_process	3.08610164166886E-4	3	AJ625595, AJ625032, AJ625866
GO:0043623	cellular protein complex assembly	biological_process	3.08610164166886E-4	3	AJ625595, AJ625032, AJ625866
GO:0015630	microtubule cytoskeleton	biological_process	6.650340212964621E-4	3	AJ625595, AJ625032, AJ625866
GO:0070271	protein complex biogenesis	biological_process	6.650340212964621E-4	3	AJ625595, AJ625032, AJ625866
GO:0006461	protein complex assembly	biological_process	6.650340212964621E-4	3	AJ625595, AJ625032, AJ625866
GO:0007017	microtubule-based process	biological_process	8.248152499024629E-4	3	AJ625595, AJ625032, AJ625866
GO:0003924	GTPase activity	biological_process	0.0014448945765911107	3	AJ625595, AJ625032, AJ625866
GO:0034622	cellular macromolecular complex assembly	biological_process	0.0026427125688200017	3	AJ625595, AJ625032, AJ625866
GO:0034621	cellular macromolecular complex subunit organization	biological_process	0.0034191946270882064	3	AJ625595, AJ625032, AJ625866
GO:0005525	GTP binding	biological_process	0.003855061842133869	3	AJ625595, AJ625032, AJ625866
GO:0065003	macromolecular complex assembly	biological_process	0.003855061842133869	3	AJ625595, AJ625032, AJ625866
GO:0032561	guanyl ribonucleotide binding	biological_process	0.003855061842133869	3	AJ625595, AJ625032, AJ625866
GO:0019001	guanyl nucleotide binding	biological_process	0.004323802348468113	3	AJ625595, AJ625032, AJ625866
GO:0044430	cytoskeletal part	biological_process	0.005363035418404109	3	AJ625595, AJ625032, AJ625866
GO:0043933	macromolecular complex subunit organization	biological_process	0.005934998900779591	3	AJ625595, AJ625032, AJ625866
GO:0003743	translation initiation factor activity	biological_process	0.010598287000463185	2	AJ516752, AJ626406
GO:0022607	cellular component assembly	biological_process	0.011849854607356753	3	AJ625595, AJ625032, AJ625866
GO:0008138	protein tyrosine/serine/threonine phosphatase activity	biological_process	0.013745704467348468	1	AJ625912
GO:0019058	viral infectious cycle	biological_process	0.013745704467348468	1	AJ516752
GO:0019079	viral genome replication	biological_process	0.013745704467348468	1	AJ516752
GO:0006663	platelet activating factor biosynthetic process	biological_process	0.013745704467348468	1	AJ625525
GO:0006690	icosanoid metabolic process	biological_process	0.013745704467348468	1	AJ625525
GO:0046469	platelet activating factor metabolic process	biological_process	0.013745704467348468	1	AJ625525
GO:0009395	phospholipid catabolic process	biological_process	0.013745704467348468	1	AJ625525
GO:0000188	inactivation of MAPK activity	biological_process	0.013745704467348468	1	AJ625912
GO:0033559	unsaturated fatty acid metabolic process	biological_process	0.013745704467348468	1	AJ625525
GO:0010741	negative regulation of intracellular protein kinase cascade	biological_process	0.013745704467348468	1	AJ625912
GO:0004722	protein serine/threonine phosphatase activity	biological_process	0.013745704467348468	1	AJ625912
GO:0043405	regulation of MAP kinase activity	biological_process	0.013745704467348468	1	AJ625912
GO:0043407	negative regulation of MAP kinase activity	biological_process	0.013745704467348468	1	AJ625912
GO:0043409	negative regulation of MAPKKK cascade	biological_process	0.013745704467348468	1	AJ625912
GO:0006413	translational initiation	biological_process	0.014390241558608602	2	AJ516752, AJ626406
GO:0032268	regulation of cellular protein metabolic process	biological_process	0.01647723022150095	2	AJ625912, AJ516752
GO:0051246	regulation of protein metabolic process	biological_process	0.01647723022150095	2	AJ625912, AJ516752
GO:0005856	cytoskeleton	biological_process	0.021562344624259506	3	AJ625595, AJ625032, AJ625866
GO:0016787	hydrolase activity	biological_process	0.02690648863648223	5	AJ625912, AJ625595, AJ625032, AJ625525, AJ625866
GO:0017111	nucleoside-triphosphatase activity	biological_process	0.026973216799140276	3	AJ625595, AJ625032, AJ625866
GO:0022415	viral reproductive process	biological_process	0.027318011286636714	1	AJ516752
GO:0046474	glycerophospholipid biosynthetic process	biological_process	0.027318011286636714	1	AJ625525
GO:0045017	glycerolipid biosynthetic process	biological_process	0.027318011286636714	1	AJ625525
GO:0042439	ethanolamine and derivative metabolic process	biological_process	0.027318011286636714	1	AJ625525
GO:0004289	subtilase activity	biological_process	0.027318011286636714	1	AJ625525
GO:0008654	phospholipid biosynthetic process	biological_process	0.027318011286636714	1	AJ625525
GO:0016462	pyrophosphatase activity	biological_process	0.028432964306820005	3	AJ625595, AJ625032, AJ625866
GO:0016817	hydrolase activity, acting on acid anhydrides	biological_process	0.028432964306820005	3	AJ625595, AJ625032, AJ625866
GO:0016818	hydrolase activity, acting on acid anhydrides, in phosphorus-containing anhydrides	biological_process	0.028432964306820005	3	AJ625595, AJ625032, AJ625866
GO:0008135	translation factor activity, nucleic acid binding	biological_process	0.03435576135132531	2	AJ516752, AJ626406
GO:0000166	nucleotide binding	biological_process	0.038867354950533256	4	AJ625595, AJ625032, AJ626406, AJ625866
GO:0051348	negative regulation of transferase activity	biological_process	0.040718911245868836	1	AJ625912
GO:0010627	regulation of intracellular protein kinase cascade	biological_process	0.040718911245868836	1	AJ625912
GO:0016032	viral reproduction	biological_process	0.040718911245868836	1	AJ516752
GO:0004721	phosphoprotein phosphatase activity	biological_process	0.040718911245868836	1	AJ625912
GO:0004725	protein tyrosine phosphatase activity	biological_process	0.040718911245868836	1	AJ625912
GO:0043408	regulation of MAPKKK cascade	biological_process	0.040718911245868836	1	AJ625912
GO:0033673	negative regulation of kinase activity	biological_process	0.040718911245868836	1	AJ625912
GO:0008610	lipid biosynthetic process	biological_process	0.040718911245868836	1	AJ625525
GO:0006469	negative regulation of protein kinase activity	biological_process	0.040718911245868836	1	AJ625912
GO:0006470	protein amino acid dephosphorylation	biological_process	0.040718911245868836	1	AJ625912
GO:0043234	protein complex	biological_process	0.0484156412461811	4	AJ625595, AJ625032, AJ626406, AJ625866
DEGs Only in 24°C
GO-ID	Term	Type	P-Value	#Seqs	Sequences
GO:0010467	gene expression	biological_process	5.889484224889811E-7	29	AJ516537, AJ624991, AJ626184, AJ516404, AJ625269, AJ516392, AJ625133, AJ624922, AJ625132, AJ624829, AJ624086, AJ625934, AJ625678, AJ625006, AJ625356, AJ625324, AJ625383, AJ625549, AJ625548, AJ624757, AJ626296, AJ625376, AJ624844, AJ516412, AJ625505, AJ624454, AJ626226, AJ623665, AJ516600
GO:0006412	translation	biological_process	7.65898587388895E-7	23	AJ626184, AJ625269, AJ516392, AJ624922, AJ625132, AJ624829, AJ624086, AJ625934, AJ625678, AJ625006, AJ625356, AJ625324, AJ625383, AJ625549, AJ625548, AJ624757, AJ626296, AJ625376, AJ624844, AJ516412, AJ625505, AJ624454, AJ623665
GO:0032991	macromolecular complex	biological_process	4.5105330030211045E-6	31	AJ516537, AJ516886, AJ626184, AJ516404, AJ625269, AJ625236, AJ516392, AJ625132, AJ624829, AJ624086, AJ625934, AJ625006, AJ625356, AJ625324, AJ516582, AJ625383, AJ625549, AJ625548, AJ624757, AJ626296, AJ625473, AJ624622, AJ624970, AJ625376, AJ624844, AJ516412, AJ624454, AJ626226, AJ623665, AJ516600, AJ516663
GO:0030529	ribonucleoprotein complex	biological_process	8.22784998886639E-6	20	AJ516537, AJ516404, AJ516392, AJ624829, AJ624086, AJ625934, AJ625006, AJ625356, AJ625324, AJ625383, AJ625549, AJ625548, AJ624757, AJ626296, AJ624622, AJ625376, AJ624844, AJ624454, AJ626226, AJ623665
GO:0044237	cellular metabolic process	biological_process	1.05562609452289E-5	39	AJ624615, AJ516537, AJ516599, AJ625915, AJ624991, AJ626184, AJ516404, AJ625269, AJ624768, AJ624412, AJ624926, AJ516392, AJ625133, AJ624922, AJ625132, AJ624829, AJ624086, AJ625934, AJ625678, AJ625006, AJ623584, AJ624083, AJ625356, AJ625324, AJ625383, AJ625549, AJ625548, AJ624757, AJ626296, AJ625700, AJ624970, AJ625376, AJ624844, AJ516412, AJ625505, AJ624454, AJ626226, AJ623665, AJ516600
GO:0044267	cellular protein metabolic process	biological_process	1.1118282236872199E-5	27	AJ624615, AJ625915, AJ626184, AJ625269, AJ624926, AJ516392, AJ624922, AJ625132, AJ624829, AJ624086, AJ625934, AJ625678, AJ625006, AJ625356, AJ625324, AJ625383, AJ625549, AJ625548, AJ624757, AJ626296, AJ625700, AJ625376, AJ624844, AJ516412, AJ625505, AJ624454, AJ623665
GO:0009987	cellular process	biological_process	1.3041866894214236E-5	50	AJ624615, AJ516537, AJ516599, AJ516886, AJ625915, AJ624991, AJ626184, AJ516404, AJ625269, AJ625236, AJ624768, AJ624156, AJ624412, AJ624926, AJ626273, AJ516392, AJ625133, AJ624922, AJ625132, AJ624829, AJ624086, AJ625934, AJ625678, AJ625006, AJ623584, AJ624083, AJ625356, AJ625324, AJ516582, AJ625323, AJ625806, AJ625383, AJ625549, AJ625548, AJ624757, AJ626296, AJ625700, AJ625473, AJ624970, AJ625376,…
GO:0044260	cellular macromolecule metabolic process	biological_process	1.57625002031516E-5	33	AJ624615, AJ516537, AJ625915, AJ624991, AJ626184, AJ516404, AJ625269, AJ624926, AJ516392, AJ625133, AJ624922, AJ625132, AJ624829, AJ624086, AJ625934, AJ625678, AJ625006, AJ625356, AJ625324, AJ625383, AJ625549, AJ625548, AJ624757, AJ626296, AJ625700, AJ625376, AJ624844, AJ516412, AJ625505, AJ624454, AJ626226, AJ623665, AJ516600
GO:0009058	biosynthetic process	biological_process	1.9179725457620623E-5	28	AJ516537, AJ625915, AJ626184, AJ625269, AJ516392, AJ624922, AJ625132, AJ624829, AJ624086, AJ625934, AJ625678, AJ625006, AJ625356, AJ625324, AJ516582, AJ625383, AJ625549, AJ625548, AJ624757, AJ626296, AJ624970, AJ625376, AJ624844, AJ516412, AJ625505, AJ624454, AJ623665, AJ516600
GO:0043228	non-membrane-bounded organelle	biological_process	2.9117766672254544E-5	24	AJ516886, AJ516392, AJ625132, AJ624829, AJ624086, AJ625934, AJ625006, AJ625356, AJ625324, AJ516582, AJ625383, AJ625549, AJ625548, AJ624757, AJ626296, AJ625473, AJ625376, AJ624844, AJ516412, AJ516441, AJ624454, AJ623665, AJ516600, AJ516663
GO:0043232	intracellular non-membrane-bounded organelle	biological_process	2.9117766672254544E-5	24	AJ516886, AJ516392, AJ625132, AJ624829, AJ624086, AJ625934, AJ625006, AJ625356, AJ625324, AJ516582, AJ625383, AJ625549, AJ625548, AJ624757, AJ626296, AJ625473, AJ625376, AJ624844, AJ516412, AJ516441, AJ624454, AJ623665, AJ516600, AJ516663
GO:0034645	cellular macromolecule biosynthetic process	biological_process	4.232107835437437E-5	25	AJ516537, AJ626184, AJ625269, AJ516392, AJ624922, AJ625132, AJ624829, AJ624086, AJ625934, AJ625678, AJ625006, AJ625356, AJ625324, AJ625383, AJ625549, AJ625548, AJ624757, AJ626296, AJ625376, AJ624844, AJ516412, AJ625505, AJ624454, AJ623665, AJ516600
GO:0009059	macromolecule biosynthetic process	biological_process	4.232107835437437E-5	25	AJ516537, AJ626184, AJ625269, AJ516392, AJ624922, AJ625132, AJ624829, AJ624086, AJ625934, AJ625678, AJ625006, AJ625356, AJ625324, AJ625383, AJ625549, AJ625548, AJ624757, AJ626296, AJ625376, AJ624844, AJ516412, AJ625505, AJ624454, AJ623665, AJ516600
GO:0044249	cellular biosynthetic process	biological_process	5.099899784580477E-5	27	AJ516537, AJ625915, AJ626184, AJ625269, AJ516392, AJ624922, AJ625132, AJ624829, AJ624086, AJ625934, AJ625678, AJ625006, AJ625356, AJ625324, AJ625383, AJ625549, AJ625548, AJ624757, AJ626296, AJ624970, AJ625376, AJ624844, AJ516412, AJ625505, AJ624454, AJ623665, AJ516600
GO:0005840	ribosome	biological_process	7.811848583586154E-5	16	AJ516392, AJ624829, AJ624086, AJ625934, AJ625006, AJ625356, AJ625324, AJ625383, AJ625549, AJ625548, AJ624757, AJ626296, AJ625376, AJ624844, AJ624454, AJ623665
GO:0003676	nucleic acid binding	biological_process	9.764095718029E-5	29	AJ516537, AJ626184, AJ624412, AJ516392, AJ624922, AJ625132, AJ624829, AJ624086, AJ625934, AJ625678, AJ625356, AJ516582, AJ624533, AJ625383, AJ625549, AJ625548, AJ624757, AJ516387, AJ626296, AJ624622, AJ625376, AJ624844, AJ516412, AJ623701, AJ625505, AJ624454, AJ626226, AJ516600, AJ516663
GO:0044444	cytoplasmic part	biological_process	1.0697366239791693E-4	29	AJ516886, AJ625915, AJ626184, AJ625269, AJ625236, AJ624768, AJ516392, AJ625132, AJ624829, AJ624086, AJ625934, AJ625006, AJ623584, AJ624083, AJ625356, AJ625324, AJ624533, AJ625383, AJ625549, AJ625548, AJ624757, AJ626296, AJ625473, AJ624970, AJ625376, AJ624844, AJ516636, AJ624454, AJ623665
GO:0002119	nematode larval development	biological_process	1.764765005356437E-4	6	AJ516886, AJ516404, AJ625236, AJ624922, AJ626296, AJ516600
GO:0005622	intracellular	biological_process	2.0231853738000968E-4	47	AJ516537, AJ516886, AJ625915, AJ624991, AJ626184, AJ516404, AJ624220, AJ625269, AJ625236, AJ624768, AJ624156, AJ626273, AJ516392, AJ624922, AJ625132, AJ624829, AJ624086, AJ625934, AJ625006, AJ623584, AJ624083, AJ625356, AJ625324, AJ516582, AJ624533, AJ625383, AJ625549, AJ625548, AJ624757, AJ516387, AJ626296, AJ625473, AJ624622, AJ625760, AJ624970, AJ625376, AJ624844, AJ516412, AJ623701, AJ625505,…
GO:0009791	post-embryonic development	biological_process	2.17819812167413E-4	7	AJ516886, AJ516404, AJ625236, AJ624922, AJ626296, AJ623925, AJ516600
GO:0003735	structural constituent of ribosome	biological_process	2.1820598379931625E-4	16	AJ516392, AJ624829, AJ624086, AJ625934, AJ625006, AJ625356, AJ625324, AJ625383, AJ625549, AJ625548, AJ624757, AJ626296, AJ625376, AJ624844, AJ624454, AJ623665
GO:0019538	protein metabolic process	biological_process	2.3461179676242133E-4	27	AJ624615, AJ625915, AJ626184, AJ625269, AJ624926, AJ516392, AJ624922, AJ625132, AJ624829, AJ624086, AJ625934, AJ625678, AJ625006, AJ625356, AJ625324, AJ625383, AJ625549, AJ625548, AJ624757, AJ626296, AJ625700, AJ625376, AJ624844, AJ516412, AJ625505, AJ624454, AJ623665
GO:0002164	larval development	biological_process	2.7816762072728534E-4	6	AJ516886, AJ516404, AJ625236, AJ624922, AJ626296, AJ516600
GO:0043226	organelle	biological_process	3.399221136692754E-4	38	AJ516537, AJ516886, AJ624991, AJ516404, AJ625236, AJ624768, AJ626273, AJ516392, AJ625132, AJ624829, AJ624086, AJ625934, AJ625006, AJ623584, AJ624083, AJ625356, AJ625324, AJ516582, AJ624533, AJ625383, AJ625549, AJ625548, AJ624757, AJ516387, AJ626296, AJ625473, AJ624622, AJ624970, AJ625376, AJ624844, AJ516412, AJ516441, AJ516636, AJ624454, AJ626226, AJ623665, AJ516600, AJ516663
GO:0043229	intracellular organelle	biological_process	3.399221136692754E-4	38	AJ516537, AJ516886, AJ624991, AJ516404, AJ625236, AJ624768, AJ626273, AJ516392, AJ625132, AJ624829, AJ624086, AJ625934, AJ625006, AJ623584, AJ624083, AJ625356, AJ625324, AJ516582, AJ624533, AJ625383, AJ625549, AJ625548, AJ624757, AJ516387, AJ626296, AJ625473, AJ624622, AJ624970, AJ625376, AJ624844, AJ516412, AJ516441, AJ516636, AJ624454, AJ626226, AJ623665, AJ516600, AJ516663
GO:0008152	metabolic process	biological_process	4.583565623514368E-4	41	AJ624615, AJ516537, AJ516599, AJ625915, AJ624991, AJ626184, AJ516404, AJ625269, AJ624768, AJ624412, AJ624926, AJ516392, AJ625133, AJ624922, AJ625132, AJ624829, AJ624086, AJ625934, AJ625678, AJ625006, AJ623584, AJ624083, AJ625356, AJ625324, AJ516582, AJ625383, AJ625549, AJ625548, AJ624757, AJ626296, AJ625700, AJ625443, AJ624970, AJ625376, AJ624844, AJ516412, AJ625505, AJ624454, AJ626226, AJ623665,…
GO:0005737	cytoplasm	biological_process	4.585152521030728E-4	34	AJ516537, AJ516886, AJ625915, AJ626184, AJ516404, AJ625269, AJ625236, AJ624768, AJ516392, AJ624922, AJ625132, AJ624829, AJ624086, AJ625934, AJ625006, AJ623584, AJ624083, AJ625356, AJ625324, AJ624533, AJ625383, AJ625549, AJ625548, AJ624757, AJ626296, AJ625473, AJ625760, AJ624970, AJ625376, AJ624844, AJ625505, AJ516636, AJ624454, AJ623665
GO:0044424	intracellular part	biological_process	4.7149660836193967E-4	44	AJ516537, AJ516886, AJ625915, AJ624991, AJ626184, AJ516404, AJ625269, AJ625236, AJ624768, AJ626273, AJ516392, AJ624922, AJ625132, AJ624829, AJ624086, AJ625934, AJ625006, AJ623584, AJ624083, AJ625356, AJ625324, AJ516582, AJ624533, AJ625383, AJ625549, AJ625548, AJ624757, AJ516387, AJ626296, AJ625473, AJ624622, AJ625760, AJ624970, AJ625376, AJ624844, AJ516412, AJ625505, AJ516441, AJ516636, AJ624454,…
GO:0003723	RNA binding	biological_process	4.795233031723779E-4	16	AJ516537, AJ626184, AJ516392, AJ624922, AJ624829, AJ624086, AJ625934, AJ625678, AJ625356, AJ625549, AJ625548, AJ626296, AJ625376, AJ624844, AJ516412, AJ625505
GO:0043170	macromolecule metabolic process	biological_process	4.979844730267688E-4	33	AJ624615, AJ516537, AJ625915, AJ624991, AJ626184, AJ516404, AJ625269, AJ624926, AJ516392, AJ625133, AJ624922, AJ625132, AJ624829, AJ624086, AJ625934, AJ625678, AJ625006, AJ625356, AJ625324, AJ625383, AJ625549, AJ625548, AJ624757, AJ626296, AJ625700, AJ625376, AJ624844, AJ516412, AJ625505, AJ624454, AJ626226, AJ623665, AJ516600
GO:0071103	DNA conformation change	biological_process	6.465964500809438E-4	4	AJ516582, AJ516412, AJ516600, AJ516663
GO:0044464	cell part	biological_process	6.968855610798916E-4	50	AJ516537, AJ516886, AJ625915, AJ624991, AJ626184, AJ516404, AJ624220, AJ625269, AJ625236, AJ624768, AJ624156, AJ624926, AJ626273, AJ516392, AJ624922, AJ625132, AJ624829, AJ624086, AJ625934, AJ625006, AJ623584, AJ624083, AJ625356, AJ625324, AJ516582, AJ625323, AJ624533, AJ625806, AJ625383, AJ625549, AJ625548, AJ624757, AJ516387, AJ626296, AJ625473, AJ624622, AJ625760, AJ624970, AJ625376, AJ624844,…
GO:0005623	cell	biological_process	7.42288567779228E-4	50	AJ516537, AJ516886, AJ625915, AJ624991, AJ626184, AJ516404, AJ624220, AJ625269, AJ625236, AJ624768, AJ624156, AJ624926, AJ626273, AJ516392, AJ624922, AJ625132, AJ624829, AJ624086, AJ625934, AJ625006, AJ623584, AJ624083, AJ625356, AJ625324, AJ516582, AJ625323, AJ624533, AJ625806, AJ625383, AJ625549, AJ625548, AJ624757, AJ516387, AJ626296, AJ625473, AJ624622, AJ625760, AJ624970, AJ625376, AJ624844,…
GO:0044085	cellular component biogenesis	biological_process	0.001004576715375742	12	AJ516886, AJ624768, AJ516392, AJ625133, AJ625356, AJ516582, AJ625383, AJ625376, AJ623925, AJ623665, AJ516600, AJ516663
GO:0000786	nucleosome	biological_process	0.0012375644060686182	3	AJ516582, AJ516600, AJ516663
GO:0032993	protein-DNA complex	biological_process	0.0012375644060686182	3	AJ516582, AJ516600, AJ516663
GO:0044446	intracellular organelle part	biological_process	0.001402399226903147	19	AJ516537, AJ516886, AJ516404, AJ625236, AJ626273, AJ625132, AJ624829, AJ624083, AJ516582, AJ624533, AJ625473, AJ624622, AJ624970, AJ516412, AJ516636, AJ626226, AJ623665, AJ516600, AJ516663
GO:0051276	chromosome organization	biological_process	0.0017363456477574673	5	AJ516582, AJ516441, AJ624454, AJ516600, AJ516663
GO:0044422	organelle part	biological_process	0.002208099887839909	19	AJ516537, AJ516886, AJ516404, AJ625236, AJ626273, AJ625132, AJ624829, AJ624083, AJ516582, AJ624533, AJ625473, AJ624622, AJ624970, AJ516412, AJ516636, AJ626226, AJ623665, AJ516600, AJ516663
GO:0005198	structural molecule activity	biological_process	0.002644178660039609	18	AJ516886, AJ516392, AJ624829, AJ624086, AJ625934, AJ625006, AJ625356, AJ625324, AJ625383, AJ625549, AJ625548, AJ624757, AJ626296, AJ625473, AJ625376, AJ624844, AJ624454, AJ623665
GO:0065004	protein-DNA complex assembly	biological_process	0.0029396183418083895	3	AJ516582, AJ516600, AJ516663
GO:0000228	nuclear chromosome	biological_process	0.0029396183418083895	3	AJ516582, AJ516412, AJ516600
GO:0044454	nuclear chromosome part	biological_process	0.0029396183418083895	3	AJ516582, AJ516412, AJ516600
GO:0031497	chromatin assembly	biological_process	0.0029396183418083895	3	AJ516582, AJ516600, AJ516663
GO:0006334	nucleosome assembly	biological_process	0.0029396183418083895	3	AJ516582, AJ516600, AJ516663
GO:0005694	chromosome	biological_process	0.004552884846243644	5	AJ516582, AJ516412, AJ516441, AJ516600, AJ516663
GO:0001739	sex chromatin	biological_process	0.00480784387906482	2	AJ516582, AJ516600
GO:0001740	Barr body	biological_process	0.00480784387906482	2	AJ516582, AJ516600
GO:0019013	viral nucleocapsid	biological_process	0.00480784387906482	2	AJ624622, AJ626226
GO:0022416	bristle development	biological_process	0.00480784387906482	2	AJ516886, AJ623925
GO:0000803	sex chromosome	biological_process	0.00480784387906482	2	AJ516582, AJ516600
GO:0000805	X chromosome	biological_process	0.00480784387906482	2	AJ516582, AJ516600
GO:0040032	post-embryonic body morphogenesis	biological_process	0.00480784387906482	2	AJ516886, AJ516600
GO:0008407	bristle morphogenesis	biological_process	0.00480784387906482	2	AJ516886, AJ623925
GO:0010171	body morphogenesis	biological_process	0.00480784387906482	2	AJ516886, AJ516600
GO:0005868	cytoplasmic dynein complex	biological_process	0.00480784387906482	2	AJ516886, AJ625473
GO:0030530	heterogeneous nuclear ribonucleoprotein complex	biological_process	0.00480784387906482	2	AJ624622, AJ626226
GO:0051240	positive regulation of multicellular organismal process	biological_process	0.00480784387906482	2	AJ516886, AJ624454
GO:0009886	post-embryonic morphogenesis	biological_process	0.005586822043705124	3	AJ516886, AJ623925, AJ516600
GO:0034728	nucleosome organization	biological_process	0.005586822043705124	3	AJ516582, AJ516600, AJ516663
GO:0006323	DNA packaging	biological_process	0.005586822043705124	3	AJ516582, AJ516600, AJ516663
GO:0044238	primary metabolic process	biological_process	0.00587321545792394	35	AJ624615, AJ516537, AJ516599, AJ625915, AJ624991, AJ626184, AJ516404, AJ625269, AJ624926, AJ516392, AJ625133, AJ624922, AJ625132, AJ624829, AJ624086, AJ625934, AJ625678, AJ625006, AJ625356, AJ625324, AJ625383, AJ625549, AJ625548, AJ624757, AJ626296, AJ625700, AJ624970, AJ625376, AJ624844, AJ516412, AJ625505, AJ624454, AJ626226, AJ623665, AJ516600
GO:0000785	chromatin	biological_process	0.006998310252259229	4	AJ516582, AJ516412, AJ516600, AJ516663
GO:0006325	chromatin organization	biological_process	0.006998310252259229	4	AJ516582, AJ624454, AJ516600, AJ516663
GO:0006333	chromatin assembly or disassembly	biological_process	0.009291991238908495	3	AJ516582, AJ516600, AJ516663
GO:0044427	chromosomal part	biological_process	0.00950662547634047	14	AJ624768, AJ516392, AJ625133, AJ625356, AJ516582, AJ625383, AJ625473, AJ625376, AJ516441, AJ623925, AJ624454, AJ623665, AJ516600, AJ516663
GO:0042623	ATPase activity, coupled	biological_process	0.009681735561396612	5	AJ516886, AJ624991, AJ625678, AJ625473, AJ516412
GO:0048699	generation of neurons	biological_process	0.012723844991799967	4	AJ516886, AJ516404, AJ625473, AJ624454
GO:0030182	neuron differentiation	biological_process	0.012723844991799967	4	AJ516886, AJ516404, AJ625473, AJ624454
GO:0006397	mRNA processing	biological_process	0.012723844991799967	4	AJ516537, AJ624991, AJ516404, AJ626226
GO:0000792	heterochromatin	biological_process	0.01280636286145589	16	AJ516886, AJ625236, AJ624768, AJ516392, AJ625133, AJ625356, AJ516582, AJ625383, AJ625473, AJ625376, AJ516441, AJ623925, AJ624454, AJ623665, AJ516600, AJ516663
GO:0005720	nuclear heterochromatin	biological_process	0.013772181949796904	2	AJ516582, AJ516600
GO:0042254	ribosome biogenesis	biological_process	0.01433521397724859	6	AJ516392, AJ625133, AJ625356, AJ625383, AJ625376, AJ623665
GO:0044428	nuclear part	biological_process	0.014477638434970458	8	AJ516537, AJ516404, AJ626273, AJ516582, AJ624622, AJ516412, AJ626226, AJ516600
GO:0008135	translation factor activity, nucleic acid binding	biological_process	0.014745766008325825	5	AJ626184, AJ624922, AJ625678, AJ516412, AJ625505
GO:0016887	ATPase activity	biological_process	0.014745766008325825	5	AJ516886, AJ624991, AJ625678, AJ625473, AJ516412
GO:0022008	neurogenesis	biological_process	0.01645417602109586	4	AJ516886, AJ516404, AJ625473, AJ624454
GO:0005488	binding	biological_process	0.017668031229708957	48	AJ624615, AJ516537, AJ516886, AJ625915, AJ624991, AJ626184, AJ516404, AJ625847, AJ624220, AJ625269, AJ624768, AJ624156, AJ624412, AJ516392, AJ624922, AJ625132, AJ624829, AJ624086, AJ625934, AJ625678, AJ624083, AJ625356, AJ625324, AJ516582, AJ625323, AJ624533, AJ625806, AJ625383, AJ625549, AJ625548, AJ624757, AJ516387, AJ626296, AJ625473, AJ624622, AJ625376, AJ624844, AJ516412, AJ623701, AJ625505,…
GO:0017111	nucleoside-triphosphatase activity	biological_process	0.018407118006637403	8	AJ516886, AJ624991, AJ624922, AJ625132, AJ625678, AJ625473, AJ516412, AJ625505
GO:0006986	response to unfolded protein	biological_process	0.02015222009132233	3	AJ624615, AJ625915, AJ624926
GO:0051789	response to protein stimulus	biological_process	0.02015222009132233	3	AJ624615, AJ625915, AJ624926
GO:0016462	pyrophosphatase activity	biological_process	0.020638209364570153	8	AJ516886, AJ624991, AJ624922, AJ625132, AJ625678, AJ625473, AJ516412, AJ625505
GO:0016817	hydrolase activity, acting on acid anhydrides	biological_process	0.020638209364570153	8	AJ516886, AJ624991, AJ624922, AJ625132, AJ625678, AJ625473, AJ516412, AJ625505
GO:0016818	hydrolase activity, acting on acid anhydrides, in phosphorus-containing anhydrides	biological_process	0.020638209364570153	8	AJ516886, AJ624991, AJ624922, AJ625132, AJ625678, AJ625473, AJ516412, AJ625505
GO:0016071	mRNA metabolic process	biological_process	0.02080731581492671	4	AJ516537, AJ624991, AJ516404, AJ626226
GO:0040007	growth	biological_process	0.0213466060478902	5	AJ516886, AJ516404, AJ625236, AJ624922, AJ516600
GO:0022613	ribonucleoprotein complex biogenesis	biological_process	0.026029367275488494	6	AJ516392, AJ625133, AJ625356, AJ625383, AJ625376, AJ623665
GO:0019012	virion	biological_process	0.026029367275488494	6	AJ516392, AJ625133, AJ625356, AJ625383, AJ625376, AJ623665
GO:0019028	viral capsid	biological_process	0.026306799493485855	2	AJ624622, AJ626226
GO:0000790	nuclear chromatin	biological_process	0.026306799493485855	2	AJ516582, AJ516600
GO:0040009	regulation of growth rate	biological_process	0.026306799493485855	2	AJ516886, AJ516600
GO:0040010	positive regulation of growth rate	biological_process	0.026306799493485855	2	AJ516886, AJ516600
GO:0030286	dynein complex	biological_process	0.026306799493485855	2	AJ516886, AJ625473
GO:0044423	virion part	biological_process	0.026306799493485855	2	AJ624622, AJ626226
GO:0003777	microtubule motor activity	biological_process	0.026306799493485855	2	AJ516886, AJ625473
GO:0007626	locomotory behavior	biological_process	0.026306799493485855	2	AJ516886, AJ624922
GO:0000375	RNA splicing, via transesterification reactions	biological_process	0.027373122603533834	3	AJ516537, AJ624991, AJ516404
GO:0000377	RNA splicing, via transesterification reactions with bulged adenosine as nucleophile	biological_process	0.027373122603533834	3	AJ516537, AJ624991, AJ516404
GO:0000398	nuclear mRNA splicing, via spliceosome	biological_process	0.027373122603533834	3	AJ516537, AJ624991, AJ516404
GO:0033554	cellular response to stress	biological_process	0.03579262799502107	3	AJ624768, AJ516412, AJ516600
GO:0000166	nucleotide binding	biological_process	0.03643290378268324	12	AJ624615, AJ625915, AJ624991, AJ624922, AJ625132, AJ625678, AJ625356, AJ624622, AJ516412, AJ625505, AJ516441, AJ626226
GO:0022607	cellular component assembly	biological_process	0.03813701088575568	6	AJ516886, AJ624768, AJ516582, AJ623925, AJ516600, AJ516663
GO:0009889	regulation of biosynthetic process	biological_process	0.03899387296816505	7	AJ516537, AJ625915, AJ626184, AJ625269, AJ625132, AJ516412, AJ624454
GO:0031326	regulation of cellular biosynthetic process	biological_process	0.03899387296816505	7	AJ516537, AJ625915, AJ626184, AJ625269, AJ625132, AJ516412, AJ624454
GO:0006396	RNA processing	biological_process	0.039738209065523264	5	AJ516537, AJ624991, AJ516404, AJ625133, AJ626226
GO:0048563	post-embryonic organ morphogenesis	biological_process	0.0418849202612445	2	AJ516886, AJ623925
GO:0008168	methyltransferase activity	biological_process	0.0418849202612445	2	AJ624412, AJ625133
GO:0045927	positive regulation of growth	biological_process	0.0418849202612445	2	AJ516886, AJ516600
GO:0048707	instar larval or pupal morphogenesis	biological_process	0.0418849202612445	2	AJ516886, AJ623925
GO:0048737	imaginal disc-derived appendage development	biological_process	0.0418849202612445	2	AJ516886, AJ623925
GO:0016616	oxidoreductase activity, acting on the CH-OH group of donors, NAD or NADP as acceptor	biological_process	0.0418849202612445	2	AJ516599, AJ516582
GO:0035114	imaginal disc-derived appendage morphogenesis	biological_process	0.0418849202612445	2	AJ516886, AJ623925
GO:0016741	transferase activity, transferring one-carbon groups	biological_process	0.0418849202612445	2	AJ624412, AJ625133
GO:0007423	sensory organ development	biological_process	0.0418849202612445	2	AJ516886, AJ623925
GO:0007548	sex differentiation	biological_process	0.0418849202612445	2	AJ516886, AJ625236
GO:0007552	metamorphosis	biological_process	0.0418849202612445	2	AJ516886, AJ623925
GO:0007560	imaginal disc morphogenesis	biological_process	0.0418849202612445	2	AJ516886, AJ623925
GO:0006996	organelle organization	biological_process	0.04317957154716351	7	AJ624768, AJ516582, AJ516441, AJ623925, AJ624454, AJ516600, AJ516663
GO:0007399	nervous system development	biological_process	0.04486242983446469	4	AJ516886, AJ516404, AJ625473, AJ624454
GO:0048666	neuron development	biological_process	0.04539073390925398	3	AJ516886, AJ625473, AJ624454
GO:0003743	translation initiation factor activity	biological_process	0.04539073390925398	3	AJ626184, AJ625678, AJ516412
GO:0003774	motor activity	biological_process	0.04539073390925398	3	AJ516886, AJ625132, AJ625473
GO:0016070	RNA metabolic process	biological_process	0.04693299330327235	9	AJ516537, AJ624991, AJ516404, AJ625133, AJ625132, AJ516412, AJ624454, AJ626226, AJ516600
DEGs In common between 20°C and 24°C
GO-ID	Term	Type	P-Value	#Seqs	Sequences
GO:0000272	polysaccharide catabolic process	biological_process	1.035660863697235E-12	7	AJ624087, AJ625569, AJ623376, AJ625051, AJ624093, AJ624637, AJ625778
GO:0006026	aminoglycan catabolic process	biological_process	6.413699777321505E-11	6	AJ624087, AJ625569, AJ625051, AJ624093, AJ624637, AJ625778
GO:0006032	chitin catabolic process	biological_process	6.413699777321505E-11	6	AJ624087, AJ625569, AJ625051, AJ624093, AJ624637, AJ625778
GO:0004568	chitinase activity	biological_process	6.413699777321505E-11	6	AJ624087, AJ625569, AJ625051, AJ624093, AJ624637, AJ625778
GO:0006030	chitin metabolic process	biological_process	1.8112442261096483E-10	8	AJ625276, AJ624087, AJ625569, AJ623376, AJ625051, AJ624093, AJ624637, AJ625778
GO:0006022	aminoglycan metabolic process	biological_process	6.006155778709665E-10	8	AJ625276, AJ624087, AJ625569, AJ623376, AJ625051, AJ624093, AJ624637, AJ625778
GO:0005976	polysaccharide metabolic process	biological_process	1.0245203266897796E-9	8	AJ625276, AJ624087, AJ625569, AJ623376, AJ625051, AJ624093, AJ624637, AJ625778
GO:0016052	carbohydrate catabolic process	biological_process	1.6413847193791188E-9	7	AJ624087, AJ625569, AJ623376, AJ625051, AJ624093, AJ624637, AJ625778
GO:0004553	hydrolase activity, hydrolyzing O-glycosyl compounds	biological_process	3.2394389272348218E-9	7	AJ624087, AJ625569, AJ623376, AJ625051, AJ624093, AJ624637, AJ625778
GO:0016798	hydrolase activity, acting on glycosyl bonds	biological_process	1.763832567459915E-8	7	AJ624087, AJ625569, AJ623376, AJ625051, AJ624093, AJ624637, AJ625778
GO:0009057	macromolecule catabolic process	biological_process	6.754815490365588E-8	7	AJ624087, AJ625569, AJ623376, AJ625051, AJ624093, AJ624637, AJ625778
GO:0009308	amine metabolic process	biological_process	1.5775874553689732E-7	8	AJ625276, AJ624087, AJ625569, AJ623376, AJ625051, AJ624093, AJ624637, AJ625778
GO:0008061	chitin binding	biological_process	2.830603120339745E-7	6	AJ625276, AJ625569, AJ625051, AJ624093, AJ624637, AJ625778
GO:0005975	carbohydrate metabolic process	biological_process	2.101746599916369E-6	8	AJ625276, AJ624087, AJ625569, AJ623376, AJ625051, AJ624093, AJ624637, AJ625778
GO:0001871	pattern binding	biological_process	3.8243095427360675E-6	6	AJ625276, AJ625569, AJ625051, AJ624093, AJ624637, AJ625778
GO:0030247	polysaccharide binding	biological_process	3.8243095427360675E-6	6	AJ625276, AJ625569, AJ625051, AJ624093, AJ624637, AJ625778
GO:0030246	carbohydrate binding	biological_process	1.3803184469792114E-5	8	AJ625276, AJ624087, AJ625569, AJ625051, AJ624093, AJ624637, AJ625778, AJ624756
GO:0009056	catabolic process	biological_process	2.821897740031165E-5	7	AJ624087, AJ625569, AJ623376, AJ625051, AJ624093, AJ624637, AJ625778
GO:0005576	extracellular region	biological_process	3.575672643803069E-5	10	AJ625276, AJ624087, AJ625569, AJ516839, AJ625256, AJ625051, AJ624093, AJ624637, AJ625778, AJ624756
GO:0006807	nitrogen compound metabolic process	biological_process	7.049118581656325E-5	11	AJ625276, AJ624089, AJ624087, AJ625569, AJ623376, AJ625051, AJ625594, AJ624093, AJ624637, AJ625778, AJ624756
GO:0005615	extracellular space	biological_process	4.313396644624229E-4	5	AJ516839, AJ625256, AJ625051, AJ624637, AJ624756
GO:0016787	hydrolase activity	biological_process	0.0015236838396685333	9	AJ624089, AJ624087, AJ624846, AJ625569, AJ623376, AJ625051, AJ624093, AJ624637, AJ625778
GO:0043167	ion binding	biological_process	0.002996958644345254	11	AJ624087, AJ625130, AJ625569, AJ623376, AJ625256, AJ625051, AJ624093, AJ623636, AJ624637, AJ625778, AJ624756
GO:0043169	cation binding	biological_process	0.002996958644345254	11	AJ624087, AJ625130, AJ625569, AJ623376, AJ625256, AJ625051, AJ624093, AJ623636, AJ624637, AJ625778, AJ624756
GO:0044421	extracellular region part	biological_process	0.005261369852189491	5	AJ516839, AJ625256, AJ625051, AJ624637, AJ624756
GO:0043170	macromolecule metabolic process	biological_process	0.012838926209049563	12	AJ625276, AJ624089, AJ624087, AJ625569, AJ623376, AJ625051, AJ625594, AJ624093, AJ624637, AJ625778, AJ626437, AJ624756
GO:0009897	external side of plasma membrane	biological_process	0.022909507445609222	1	AJ624756
GO:0055074	calcium ion homeostasis	biological_process	0.022909507445609222	1	AJ624756
GO:0005587	collagen type IV	biological_process	0.022909507445609222	1	AJ516839
GO:0010564	regulation of cell cycle process	biological_process	0.022909507445609222	1	AJ624756
GO:0051445	regulation of meiotic cell cycle	biological_process	0.022909507445609222	1	AJ624756
GO:0040020	regulation of meiosis	biological_process	0.022909507445609222	1	AJ624756
GO:0006874	cellular calcium ion homeostasis	biological_process	0.022909507445609222	1	AJ624756
GO:0030935	sheet-forming collagen	biological_process	0.022909507445609222	1	AJ516839
GO:0003709	RNA polymerase III transcription factor activity	biological_process	0.022909507445609222	1	AJ625594
GO:0051321	meiotic cell cycle	biological_process	0.04531983984356151	1	AJ624756
GO:0051327	M phase of meiotic cell cycle	biological_process	0.04531983984356151	1	AJ624756
GO:0007126	meiosis	biological_process	0.04531983984356151	1	AJ624756
GO:0030865	cortical cytoskeleton organization	biological_process	0.04531983984356151	1	AJ624756
GO:0030866	cortical actin cytoskeleton organization	biological_process	0.04531983984356151	1	AJ624756
GO:0005788	endoplasmic reticulum lumen	biological_process	0.04531983984356151	1	AJ624756
