# Supplementary material for: Transcriptional Response of the Mussel Mytilus galloprovincialis (Lam.) following Exposure to Heat Stress and Copper
Source: PLoS One. 2013 Jun 25;8(6):e66802. doi: 10.1371/journal.pone.0066802 (PMC3692493; doi:10.1371/journal.pone.0066802)
Supplement: Table S6 — Functional genomics analysis of Gills DEGs in animals exposed to Cu along with the temperature gradient (Additional information to table 3 ). (XLSX) [file pone.0066802.s007.xlsx]

## Sheet: Feuil1
Supplementary Table S6.Functional genomics analysis of Gills DEGs in animals exposed to Cu along with the temeprature gradient. Additional information to table. 3.
Cu/16°C against 16°C
GO-ID	Term	Type	P-Value	#Seqs	Sequences
GO:0043170	macromolecule metabolic process	biological_process	1.2635966662507935E-5	40	AJ516537, AJ625495, AJ625490, AJ625688, AJ624093, AJ623727, AJ623726, AJ516404, AJ625269, AJ626374, AJ516491, AJ624125, AJ625261, AJ624637, AJ625133, AJ625132, AJ624089, AJ626437, AJ624087, AJ626179, AJ625006, AJ625324, AJ625356, AJ623779, AJ625548, AJ625546, AJ624144, AJ623352, AJ625700, AJ623547, AJ624301, AJ625604, AJ626329, AJ625083, AJ625051, AJ625569, AJ624459, AJ623698, AJ624969, AJ624649
GO:0006026	aminoglycan catabolic process	biological_process	1.515003575058402E-5	5	AJ624093, AJ624637, AJ624087, AJ625051, AJ625569
GO:0006032	chitin catabolic process	biological_process	1.515003575058402E-5	5	AJ624093, AJ624637, AJ624087, AJ625051, AJ625569
GO:0004568	chitinase activity	biological_process	1.515003575058402E-5	5	AJ624093, AJ624637, AJ624087, AJ625051, AJ625569
GO:0030532	small nuclear ribonucleoprotein complex	biological_process	1.515003575058402E-5	5	AJ516537, AJ516404, AJ626179, AJ626329, AJ625083
GO:0000272	polysaccharide catabolic process	biological_process	4.976996819228774E-5	5	AJ624093, AJ624637, AJ624087, AJ625051, AJ625569
GO:0044238	primary metabolic process	biological_process	6.577124059252175E-5	44	AJ516537, AJ625495, AJ625490, AJ625688, AJ624093, AJ623727, AJ623726, AJ516404, AJ625269, AJ626374, AJ516491, AJ624125, AJ625261, AJ624637, AJ625488, AJ625133, AJ625132, AJ624089, AJ625131, AJ626437, AJ624087, AJ626179, AJ625006, AJ625324, AJ625356, AJ623779, AJ625548, AJ625546, AJ624144, AJ623352, AJ625700, AJ623547, AJ624301, AJ625604, AJ626329, AJ625083, AJ625051, AJ625569, AJ624459, AJ624260,…
GO:0022613	ribonucleoprotein complex biogenesis	biological_process	1.4089314167914125E-4	10	AJ516491, AJ625133, AJ626437, AJ626179, AJ625356, AJ623352, AJ623547, AJ626329, AJ625083, AJ624649
Cu/20°C against 20°C
GO-ID	Term	Type	P-Value	#Seqs	Sequences
GO:0006457	protein folding	biological_process	3.3181212428077514E-4	5	AJ624926, AJ625244, AJ624969, AJ623698, AJ624898
GO:0044238	primary metabolic process	biological_process	0.002120776716858089	21	AJ624926, AJ625244, AJ624597, AJ625131, AJ624459, AJ624426, AJ624969, AJ625488, AJ623779, AJ624208, AJ624828, AJ626179, AJ623698, AJ625311, AJ624260, AJ623352, AJ623727, AJ624898, AJ624863, AJ625490, AJ626329
GO:0006396	RNA processing	biological_process	0.0022319637707288167	5	AJ624597, AJ624828, AJ626179, AJ623352, AJ626329
GO:0009953	dorsal/ventral pattern formation	biological_process	0.0035836449007244885	2	AJ624597, AJ625488
GO:0007293	germarium-derived egg chamber formation	biological_process	0.0035836449007244885	2	AJ624597, AJ625488
GO:0003755	peptidyl-prolyl cis-trans isomerase activity	biological_process	0.0035836449007244885	2	AJ624969, AJ623698
GO:0016853	isomerase activity	biological_process	0.0035836449007244885	2	AJ624969, AJ623698
GO:0016859	cis-trans isomerase activity	biological_process	0.0035836449007244885	2	AJ624969, AJ623698
GO:0009987	cellular process	biological_process	0.0037974757833116476	25	AJ624926, AJ625244, AJ624597, AJ625441, AJ625131, AJ624426, AJ623342, AJ624969, AJ625488, AJ623779, AJ624208, AJ624828, AJ626179, AJ625655, AJ623698, AJ625311, AJ624260, AJ623352, AJ623727, AJ624662, AJ624898, AJ624863, AJ626404, AJ625490, AJ626329
GO:0000375	RNA splicing, via transesterification reactions	biological_process	0.004115323957528668	3	AJ624597, AJ626179, AJ626329
GO:0000377	RNA splicing, via transesterification reactions with bulged adenosine as nucleophile	biological_process	0.004115323957528668	3	AJ624597, AJ626179, AJ626329
GO:0000398	nuclear mRNA splicing, via spliceosome	biological_process	0.004115323957528668	3	AJ624597, AJ626179, AJ626329
GO:0007163	establishment or maintenance of cell polarity	biological_process	0.007008515397244463	2	AJ624597, AJ625655
GO:0000245	spliceosome assembly	biological_process	0.007008515397244463	2	AJ626179, AJ626329
GO:0035282	segmentation	biological_process	0.007008515397244463	2	AJ624597, AJ625488
GO:0043170	macromolecule metabolic process	biological_process	0.010655649669035951	17	AJ624926, AJ625244, AJ624597, AJ624459, AJ624426, AJ624969, AJ623779, AJ624828, AJ626179, AJ623698, AJ625311, AJ623352, AJ623727, AJ624898, AJ624863, AJ625490, AJ626329
GO:0090304	nucleic acid metabolic process	biological_process	0.010724636685845624	8	AJ624597, AJ623779, AJ624828, AJ626179, AJ625311, AJ623352, AJ623727, AJ626329
GO:0008152	metabolic process	biological_process	0.011030541462497665	21	AJ624926, AJ625244, AJ624597, AJ625131, AJ624459, AJ624426, AJ624969, AJ625488, AJ623779, AJ624208, AJ624828, AJ626179, AJ623698, AJ625311, AJ624260, AJ623352, AJ623727, AJ624898, AJ624863, AJ625490, AJ626329
GO:0008380	RNA splicing	biological_process	0.011328379686338185	3	AJ624597, AJ626179, AJ626329
GO:0006397	mRNA processing	biological_process	0.011328379686338185	3	AJ624597, AJ626179, AJ626329
GO:0009986	cell surface	biological_process	0.011422617763301321	2	AJ625244, AJ624260
GO:0003002	regionalization	biological_process	0.011422617763301321	2	AJ624597, AJ625488
GO:0006139	nucleobase, nucleoside, nucleotide and nucleic acid metabolic process	biological_process	0.012540996501922985	9	AJ624597, AJ623779, AJ624828, AJ626179, AJ625311, AJ624260, AJ623352, AJ623727, AJ626329
GO:0016071	mRNA metabolic process	biological_process	0.016604770615360653	3	AJ624597, AJ626179, AJ626329
GO:0022618	ribonucleoprotein complex assembly	biological_process	0.01675590100796294	2	AJ626179, AJ626329
GO:0005732	small nucleolar ribonucleoprotein complex	biological_process	0.01675590100796294	2	AJ626179, AJ626329
GO:0007420	brain development	biological_process	0.01675590100796294	2	AJ625488, AJ625655
GO:0030532	small nuclear ribonucleoprotein complex	biological_process	0.01675590100796294	2	AJ626179, AJ626329
GO:0034641	cellular nitrogen compound metabolic process	biological_process	0.02259735284174366	9	AJ624597, AJ623779, AJ624828, AJ626179, AJ625311, AJ624260, AJ623352, AJ623727, AJ626329
GO:0007292	female gamete generation	biological_process	0.0229417714011585	2	AJ624597, AJ625488
GO:0009628	response to abiotic stimulus	biological_process	0.0229417714011585	2	AJ625244, AJ625490
GO:0048477	oogenesis	biological_process	0.0229417714011585	2	AJ624597, AJ625488
GO:0034470	ncRNA processing	biological_process	0.02991694742761338	2	AJ624828, AJ623352
GO:0007389	pattern specification process	biological_process	0.02991694742761338	2	AJ624597, AJ625488
GO:0007417	central nervous system development	biological_process	0.02991694742761338	2	AJ625488, AJ625655
GO:0009791	post-embryonic development	biological_process	0.030692102800700363	3	AJ625488, AJ626179, AJ626329
GO:0016070	RNA metabolic process	biological_process	0.0315552395618445	6	AJ624597, AJ623779, AJ624828, AJ626179, AJ623352, AJ626329
GO:0044237	cellular metabolic process	biological_process	0.032040538177749545	17	AJ624926, AJ625244, AJ624597, AJ624426, AJ624969, AJ625488, AJ623779, AJ624208, AJ624828, AJ626179, AJ623698, AJ625311, AJ624260, AJ623352, AJ623727, AJ624898, AJ626329
GO:0016333	morphogenesis of follicular epithelium	biological_process	0.03550973654072746	1	AJ624597
GO:0016334	establishment or maintenance of polarity of follicular epithelium	biological_process	0.03550973654072746	1	AJ624597
GO:0043087	regulation of GTPase activity	biological_process	0.03550973654072746	1	AJ624260
GO:0055016	hypochord development	biological_process	0.03550973654072746	1	AJ625488
GO:0009894	regulation of catabolic process	biological_process	0.03550973654072746	1	AJ624260
GO:0007004	telomere maintenance via telomerase	biological_process	0.03550973654072746	1	AJ623727
GO:0007005	mitochondrion organization	biological_process	0.03550973654072746	1	AJ625490
GO:0048568	embryonic organ development	biological_process	0.03550973654072746	1	AJ625488
GO:0009203	ribonucleoside triphosphate catabolic process	biological_process	0.03550973654072746	1	AJ624260
GO:0009207	purine ribonucleoside triphosphate catabolic process	biological_process	0.03550973654072746	1	AJ624260
GO:0008144	drug binding	biological_process	0.03550973654072746	1	AJ624969
GO:0009261	ribonucleotide catabolic process	biological_process	0.03550973654072746	1	AJ624260
GO:0030693	caspase activity	biological_process	0.03550973654072746	1	AJ625490
GO:0030011	maintenance of cell polarity	biological_process	0.03550973654072746	1	AJ625655
GO:0032200	telomere organization	biological_process	0.03550973654072746	1	AJ623727
GO:0005527	macrolide binding	biological_process	0.03550973654072746	1	AJ624969
GO:0005528	FK506 binding	biological_process	0.03550973654072746	1	AJ624969
GO:0009950	dorsal/ventral axis specification	biological_process	0.03550973654072746	1	AJ624597
GO:0006004	fucose metabolic process	biological_process	0.03550973654072746	1	AJ625488
GO:0000723	telomere maintenance	biological_process	0.03550973654072746	1	AJ623727
GO:0008200	ion channel inhibitor activity	biological_process	0.03550973654072746	1	AJ623342
GO:0030720	oocyte localization during germarium-derived egg chamber formation	biological_process	0.03550973654072746	1	AJ624597
GO:0001836	release of cytochrome c from mitochondria	biological_process	0.03550973654072746	1	AJ625490
GO:0035017	cuticle pattern formation	biological_process	0.03550973654072746	1	AJ625488
GO:0007219	Notch signaling pathway	biological_process	0.03550973654072746	1	AJ625488
GO:0030811	regulation of nucleotide catabolic process	biological_process	0.03550973654072746	1	AJ624260
GO:0008312	7S RNA binding	biological_process	0.03550973654072746	1	AJ623352
GO:0006140	regulation of nucleotide metabolic process	biological_process	0.03550973654072746	1	AJ624260
GO:0009411	response to UV	biological_process	0.03550973654072746	1	AJ625490
GO:0035062	omega speckle	biological_process	0.03550973654072746	1	AJ624597
GO:0005092	GDP-dissociation inhibitor activity	biological_process	0.03550973654072746	1	AJ624260
GO:0005093	Rab GDP-dissociation inhibitor activity	biological_process	0.03550973654072746	1	AJ624260
GO:0005096	GTPase activator activity	biological_process	0.03550973654072746	1	AJ624260
GO:0005097	Rab GTPase activator activity	biological_process	0.03550973654072746	1	AJ624260
GO:0005099	Ras GTPase activator activity	biological_process	0.03550973654072746	1	AJ624260
GO:0006184	GTP catabolic process	biological_process	0.03550973654072746	1	AJ624260
GO:0006195	purine nucleotide catabolic process	biological_process	0.03550973654072746	1	AJ624260
GO:0035088	establishment or maintenance of apical/basal cell polarity	biological_process	0.03550973654072746	1	AJ625655
GO:0035090	maintenance of apical/basal cell polarity	biological_process	0.03550973654072746	1	AJ625655
GO:0007297	ovarian follicle cell migration	biological_process	0.03550973654072746	1	AJ624597
GO:0031329	regulation of cellular catabolic process	biological_process	0.03550973654072746	1	AJ624260
GO:0005703	polytene chromosome puff	biological_process	0.03550973654072746	1	AJ624597
GO:0060249	anatomical structure homeostasis	biological_process	0.03550973654072746	1	AJ623727
GO:0016604	nuclear body	biological_process	0.03550973654072746	1	AJ624597
GO:0016607	nuclear speck	biological_process	0.03550973654072746	1	AJ624597
GO:0005795	Golgi stack	biological_process	0.03550973654072746	1	AJ625488
GO:0035110	leg morphogenesis	biological_process	0.03550973654072746	1	AJ625488
GO:0035111	leg joint morphogenesis	biological_process	0.03550973654072746	1	AJ625488
GO:0035161	imaginal disc lineage restriction	biological_process	0.03550973654072746	1	AJ625488
GO:0000380	alternative nuclear mRNA splicing, via spliceosome	biological_process	0.03550973654072746	1	AJ624597
GO:0000381	regulation of alternative nuclear mRNA splicing, via spliceosome	biological_process	0.03550973654072746	1	AJ624597
GO:0007447	imaginal disc pattern formation	biological_process	0.03550973654072746	1	AJ625488
GO:0007450	dorsal/ventral pattern formation, imaginal disc	biological_process	0.03550973654072746	1	AJ625488
GO:0007451	dorsal/ventral lineage restriction, imaginal disc	biological_process	0.03550973654072746	1	AJ625488
GO:0010833	telomere maintenance via telomere lengthening	biological_process	0.03550973654072746	1	AJ623727
GO:0035283	central nervous system segmentation	biological_process	0.03550973654072746	1	AJ625488
GO:0035284	brain segmentation	biological_process	0.03550973654072746	1	AJ625488
GO:0035285	appendage segmentation	biological_process	0.03550973654072746	1	AJ625488
GO:0035286	leg segmentation	biological_process	0.03550973654072746	1	AJ625488
GO:0008593	regulation of Notch signaling pathway	biological_process	0.03550973654072746	1	AJ625488
GO:0045746	negative regulation of Notch signaling pathway	biological_process	0.03550973654072746	1	AJ625488
GO:0045747	positive regulation of Notch signaling pathway	biological_process	0.03550973654072746	1	AJ625488
GO:0006406	mRNA export from nucleus	biological_process	0.03550973654072746	1	AJ624597
GO:0033121	regulation of purine nucleotide catabolic process	biological_process	0.03550973654072746	1	AJ624260
GO:0033124	regulation of GTP catabolic process	biological_process	0.03550973654072746	1	AJ624260
GO:0008637	apoptotic mitochondrial changes	biological_process	0.03550973654072746	1	AJ625490
GO:0006471	protein amino acid ADP-ribosylation	biological_process	0.03550973654072746	1	AJ623727
GO:0016247	channel regulator activity	biological_process	0.03550973654072746	1	AJ623342
GO:0016248	channel inhibitor activity	biological_process	0.03550973654072746	1	AJ623342
GO:0008033	tRNA processing	biological_process	0.03550973654072746	1	AJ624828
GO:0009143	nucleoside triphosphate catabolic process	biological_process	0.03550973654072746	1	AJ624260
GO:0009146	purine nucleoside triphosphate catabolic process	biological_process	0.03550973654072746	1	AJ624260
GO:0008069	dorsal/ventral axis specification, ovarian follicular epithelium	biological_process	0.03550973654072746	1	AJ624597
GO:0009154	purine ribonucleotide catabolic process	biological_process	0.03550973654072746	1	AJ624260
GO:0044260	cellular macromolecule metabolic process	biological_process	0.036656566726127625	14	AJ624926, AJ625244, AJ624597, AJ624426, AJ624969, AJ623779, AJ624828, AJ626179, AJ623698, AJ625311, AJ623352, AJ623727, AJ624898, AJ626329
GO:0006986	response to unfolded protein	biological_process	0.03762132022122994	2	AJ624926, AJ625244
GO:0051789	response to protein stimulus	biological_process	0.03762132022122994	2	AJ624926, AJ625244
GO:0005737	cytoplasm	biological_process	0.03890404659019068	16	AJ625244, AJ624597, AJ625441, AJ624459, AJ624426, AJ624969, AJ625488, AJ626179, AJ625655, AJ623698, AJ624260, AJ623352, AJ624662, AJ624898, AJ625490, AJ626329
GO:0050896	response to stimulus	biological_process	0.044596230432531844	9	AJ624926, AJ625244, AJ625131, AJ623342, AJ625488, AJ625311, AJ624260, AJ624898, AJ625490
GO:0032501	multicellular organismal process	biological_process	0.04851607935008494	8	AJ624597, AJ625441, AJ625488, AJ626179, AJ625655, AJ624863, AJ625490, AJ626329
GO:0040007	growth	biological_process	0.049496964181863064	3	AJ623342, AJ626179, AJ626329
Cu/24°C aigainst 24°C
GO-ID	Term	Type	P-Value	#Seqs	Sequences
GO:0043228	non-membrane-bounded organelle	biological_process	1.892880392350592E-13	51	AJ624649, AJ623547, AJ623937, AJ625549, AJ625548, AJ625546, AJ625447, AJ625934, AJ625342, AJ624732, AJ625244, AJ516441, AJ624925, AJ516796, AJ624829, AJ625595, AJ626437, AJ624686, AJ516491, AJ626296, AJ624429, AJ516886, AJ624426, AJ516392, AJ624488, AJ625091, AJ624324, AJ626091, AJ625324, AJ516582, AJ624125, AJ625874, AJ516580, AJ625027, AJ516873, AJ625081, AJ625473, AJ625376, AJ625866, AJ623665,…
GO:0043232	intracellular non-membrane-bounded organelle	biological_process	1.892880392350592E-13	51	AJ624649, AJ623547, AJ623937, AJ625549, AJ625548, AJ625546, AJ625447, AJ625934, AJ625342, AJ624732, AJ625244, AJ516441, AJ624925, AJ516796, AJ624829, AJ625595, AJ626437, AJ624686, AJ516491, AJ626296, AJ624429, AJ516886, AJ624426, AJ516392, AJ624488, AJ625091, AJ624324, AJ626091, AJ625324, AJ516582, AJ624125, AJ625874, AJ516580, AJ625027, AJ516873, AJ625081, AJ625473, AJ625376, AJ625866, AJ623665,…
GO:0006412	translation	biological_process	2.6940388193401826E-11	41	AJ624649, AJ623547, AJ625549, AJ625548, AJ625546, AJ625447, AJ625934, AJ624248, AJ625342, AJ624732, AJ625244, AJ624925, AJ624829, AJ626437, AJ516491, AJ626296, AJ624429, AJ624426, AJ516392, AJ624488, AJ624324, AJ626091, AJ625324, AJ624871, AJ624125, AJ625874, AJ516873, AJ626184, AJ625376, AJ623665, AJ516412, AJ624503, AJ625957, AJ624109, AJ625366, AJ625006, AJ516364, AJ516361, AJ624454, AJ516752,…
GO:0003735	structural constituent of ribosome	biological_process	3.490036820643773E-11	35	AJ624649, AJ623547, AJ625549, AJ625548, AJ625546, AJ625447, AJ625934, AJ625342, AJ624732, AJ624925, AJ624829, AJ626437, AJ516491, AJ626296, AJ624429, AJ624426, AJ516392, AJ624488, AJ624324, AJ626091, AJ625324, AJ624871, AJ624125, AJ625874, AJ516873, AJ625376, AJ623665, AJ624503, AJ625957, AJ624109, AJ625366, AJ625006, AJ516361, AJ624454, AJ624844
GO:0030529	ribonucleoprotein complex	biological_process	4.817362269258813E-11	38	AJ624649, AJ623547, AJ623938, AJ625549, AJ625548, AJ625546, AJ625447, AJ625934, AJ625342, AJ624732, AJ624925, AJ624829, AJ626437, AJ516537, AJ516491, AJ626296, AJ624429, AJ624426, AJ516392, AJ624488, AJ624324, AJ626091, AJ626329, AJ625324, AJ624125, AJ516873, AJ625376, AJ623665, AJ624503, AJ626179, AJ625957, AJ624109, AJ625366, AJ516404, AJ625006, AJ516361, AJ624454, AJ624844
GO:0005840	ribosome	biological_process	7.718341953772958E-11	33	AJ624649, AJ623547, AJ625549, AJ625548, AJ625546, AJ625447, AJ625934, AJ625342, AJ624732, AJ624925, AJ624829, AJ626437, AJ516491, AJ626296, AJ624429, AJ624426, AJ516392, AJ624488, AJ624324, AJ626091, AJ625324, AJ624125, AJ516873, AJ625376, AJ623665, AJ624503, AJ625957, AJ624109, AJ625366, AJ625006, AJ516361, AJ624454, AJ624844
GO:0010467	gene expression	biological_process	8.477854757374286E-11	51	AJ624649, AJ623547, AJ623938, AJ625549, AJ625548, AJ625546, AJ625447, AJ625934, AJ624248, AJ625342, AJ624732, AJ625244, AJ624925, AJ624829, AJ624828, AJ626437, AJ516537, AJ625133, AJ516491, AJ626296, AJ624429, AJ624426, AJ516392, AJ624488, AJ624324, AJ626091, AJ626329, AJ625324, AJ624871, AJ624125, AJ625874, AJ624089, AJ625027, AJ516873, AJ626184, AJ625376, AJ623665, AJ516412, AJ624503, AJ626179,…
GO:0005198	structural molecule activity	biological_process	1.1453739318914745E-10	43	AJ624649, AJ623547, AJ623937, AJ625549, AJ625548, AJ625546, AJ625447, AJ625934, AJ625342, AJ624732, AJ516839, AJ624925, AJ516796, AJ624829, AJ625595, AJ626437, AJ516491, AJ626296, AJ624429, AJ516886, AJ624426, AJ516392, AJ624488, AJ625091, AJ624324, AJ626091, AJ625324, AJ624871, AJ624125, AJ625874, AJ516873, AJ625473, AJ625376, AJ625866, AJ623665, AJ624503, AJ625957, AJ624109, AJ625366, AJ625006,…
GO:0044260	cellular macromolecule metabolic process	biological_process	5.076029843873124E-9	60	AJ624649, AJ623547, AJ623938, AJ625549, AJ625548, AJ625546, AJ625447, AJ625934, AJ624248, AJ624894, AJ625342, AJ624732, AJ625244, AJ624925, AJ624829, AJ624828, AJ623726, AJ626437, AJ516537, AJ625133, AJ516491, AJ626296, AJ624429, AJ625621, AJ624426, AJ516392, AJ624488, AJ624324, AJ625974, AJ626091, AJ626329, AJ625324, AJ624871, AJ624125, AJ625874, AJ516580, AJ624089, AJ625027, AJ516873, AJ624969,…
GO:0032991	macromolecular complex	biological_process	8.482127690235532E-9	54	AJ624649, AJ623547, AJ623938, AJ623937, AJ625549, AJ625548, AJ625546, AJ625447, AJ625934, AJ625342, AJ624732, AJ624925, AJ516796, AJ624829, AJ625595, AJ626437, AJ516537, AJ624686, AJ516491, AJ626296, AJ624429, AJ516886, AJ624426, AJ516392, AJ624488, AJ625091, AJ624324, AJ626091, AJ626329, AJ625324, AJ516582, AJ624125, AJ625027, AJ516873, AJ626184, AJ625473, AJ625376, AJ625866, AJ623665, AJ516412,…
GO:0005737	cytoplasm	biological_process	1.228579420698979E-8	67	AJ624254, AJ624649, AJ623547, AJ625549, AJ625548, AJ625546, AJ625447, AJ625934, AJ624894, AJ625342, AJ625832, AJ624732, AJ625244, AJ516839, AJ625439, AJ624925, AJ516796, AJ516636, AJ624829, AJ626437, AJ516537, AJ516491, AJ623584, AJ626296, AJ624429, AJ516886, AJ624426, AJ516392, AJ624488, AJ624912, AJ625091, AJ624324, AJ626427, AJ624226, AJ625974, AJ626091, AJ626329, AJ625324, AJ624775, AJ624125,…
GO:0005622	intracellular	biological_process	1.994779599135735E-8	89	AJ624254, AJ624649, AJ623547, AJ623938, AJ623937, AJ625549, AJ625548, AJ625546, AJ624446, AJ625447, AJ625934, AJ624894, AJ625342, AJ625832, AJ624732, AJ625244, AJ516839, AJ516441, AJ625439, AJ624925, AJ516796, AJ516636, AJ624829, AJ625595, AJ626437, AJ516537, AJ624686, AJ516491, AJ623584, AJ626296, AJ624429, AJ516886, AJ624426, AJ516392, AJ624488, AJ624912, AJ625091, AJ624324, AJ626427, AJ624226,…
GO:0044424	intracellular part	biological_process	2.0715195997140357E-8	85	AJ624254, AJ624649, AJ623547, AJ623938, AJ623937, AJ625549, AJ625548, AJ625546, AJ625447, AJ625934, AJ624894, AJ625342, AJ625832, AJ624732, AJ625244, AJ516839, AJ516441, AJ625439, AJ624925, AJ516796, AJ516636, AJ624829, AJ625595, AJ626437, AJ516537, AJ624686, AJ516491, AJ623584, AJ626296, AJ624429, AJ516886, AJ624426, AJ516392, AJ624488, AJ624912, AJ625091, AJ624324, AJ626427, AJ624226, AJ625974,…
GO:0044267	cellular protein metabolic process	biological_process	2.787524121327071E-8	47	AJ624649, AJ623547, AJ625549, AJ625548, AJ625546, AJ625447, AJ625934, AJ624248, AJ625342, AJ624732, AJ625244, AJ624925, AJ624829, AJ623726, AJ626437, AJ516491, AJ626296, AJ624429, AJ625621, AJ624426, AJ516392, AJ624488, AJ624324, AJ625974, AJ626091, AJ625324, AJ624871, AJ624125, AJ625874, AJ516873, AJ624969, AJ626184, AJ626414, AJ625376, AJ623665, AJ516412, AJ625700, AJ624503, AJ625957, AJ624109,…
GO:0034645	cellular macromolecule biosynthetic process	biological_process	4.108300085855349E-8	45	AJ624649, AJ623547, AJ623938, AJ625549, AJ625548, AJ625546, AJ625447, AJ625934, AJ624248, AJ625342, AJ624732, AJ625244, AJ624925, AJ624829, AJ626437, AJ516537, AJ516491, AJ626296, AJ624429, AJ624426, AJ516392, AJ624488, AJ624324, AJ626091, AJ625324, AJ624871, AJ624125, AJ625874, AJ625027, AJ516873, AJ626184, AJ625376, AJ623665, AJ516412, AJ624503, AJ516600, AJ625957, AJ624109, AJ625366, AJ625006,…
GO:0009059	macromolecule biosynthetic process	biological_process	4.108300085855349E-8	45	AJ624649, AJ623547, AJ623938, AJ625549, AJ625548, AJ625546, AJ625447, AJ625934, AJ624248, AJ625342, AJ624732, AJ625244, AJ624925, AJ624829, AJ626437, AJ516537, AJ516491, AJ626296, AJ624429, AJ624426, AJ516392, AJ624488, AJ624324, AJ626091, AJ625324, AJ624871, AJ624125, AJ625874, AJ625027, AJ516873, AJ626184, AJ625376, AJ623665, AJ516412, AJ624503, AJ516600, AJ625957, AJ624109, AJ625366, AJ625006,…
GO:0009058	biosynthetic process	biological_process	1.941009877214509E-7	48	AJ624649, AJ623547, AJ623938, AJ625549, AJ625548, AJ625546, AJ625447, AJ625934, AJ624248, AJ625342, AJ625832, AJ624732, AJ625244, AJ624925, AJ624829, AJ626437, AJ516537, AJ516491, AJ626296, AJ624429, AJ624426, AJ516392, AJ624488, AJ624324, AJ625974, AJ626091, AJ625324, AJ624871, AJ516582, AJ624125, AJ625874, AJ625027, AJ516873, AJ626184, AJ625376, AJ623665, AJ516412, AJ624503, AJ516600, AJ625957,…
GO:0044249	cellular biosynthetic process	biological_process	4.175940042354073E-7	47	AJ624649, AJ623547, AJ623938, AJ625549, AJ625548, AJ625546, AJ625447, AJ625934, AJ624248, AJ625342, AJ625832, AJ624732, AJ625244, AJ624925, AJ624829, AJ626437, AJ516537, AJ516491, AJ626296, AJ624429, AJ624426, AJ516392, AJ624488, AJ624324, AJ625974, AJ626091, AJ625324, AJ624871, AJ624125, AJ625874, AJ625027, AJ516873, AJ626184, AJ625376, AJ623665, AJ516412, AJ624503, AJ516600, AJ625957, AJ624109,…
GO:0009987	cellular process	biological_process	1.0363035213147516E-6	87	AJ624746, AJ624254, AJ624649, AJ623547, AJ623938, AJ623937, AJ625058, AJ625549, AJ625548, AJ625546, AJ624446, AJ625447, AJ625934, AJ624248, AJ624894, AJ625342, AJ625832, AJ624732, AJ625244, AJ516839, AJ516441, AJ625439, AJ624925, AJ516796, AJ624829, AJ625595, AJ624828, AJ623726, AJ626437, AJ516537, AJ516599, AJ624686, AJ625133, AJ516491, AJ623584, AJ626296, AJ624429, AJ625131, AJ516886, AJ625621,…
GO:0044085	cellular component biogenesis	biological_process	1.0617138476106609E-6	23	AJ624649, AJ623547, AJ625342, AJ516796, AJ625595, AJ626437, AJ624686, AJ625133, AJ516491, AJ516886, AJ516392, AJ625091, AJ626329, AJ516582, AJ516873, AJ625376, AJ625866, AJ623665, AJ626179, AJ516600, AJ516663, AJ625366, AJ516361
GO:0043170	macromolecule metabolic process	biological_process	1.3196337798107516E-6	61	AJ624649, AJ623547, AJ623938, AJ625549, AJ625548, AJ625546, AJ625447, AJ625934, AJ624248, AJ624894, AJ625342, AJ624732, AJ625244, AJ624925, AJ624829, AJ624828, AJ623726, AJ626437, AJ516537, AJ625133, AJ516491, AJ626296, AJ624429, AJ625621, AJ624426, AJ516392, AJ624488, AJ624324, AJ625974, AJ626091, AJ626329, AJ625324, AJ624871, AJ624125, AJ625874, AJ516580, AJ624089, AJ625027, AJ516873, AJ624969,…
GO:0044464	cell part	biological_process	1.4356262136176869E-6	93	AJ624254, AJ624649, AJ623547, AJ623938, AJ623937, AJ625058, AJ625549, AJ625548, AJ625546, AJ624446, AJ625447, AJ625349, AJ625934, AJ624894, AJ625342, AJ625832, AJ624732, AJ625244, AJ516839, AJ516441, AJ625439, AJ624925, AJ516796, AJ516636, AJ624829, AJ625595, AJ626437, AJ516537, AJ624686, AJ516491, AJ623584, AJ626296, AJ624429, AJ625131, AJ516886, AJ624426, AJ516392, AJ625588, AJ624488, AJ624912,…
GO:0005623	cell	biological_process	1.6249662525131235E-6	93	AJ624254, AJ624649, AJ623547, AJ623938, AJ623937, AJ625058, AJ625549, AJ625548, AJ625546, AJ624446, AJ625447, AJ625349, AJ625934, AJ624894, AJ625342, AJ625832, AJ624732, AJ625244, AJ516839, AJ516441, AJ625439, AJ624925, AJ516796, AJ516636, AJ624829, AJ625595, AJ626437, AJ516537, AJ624686, AJ516491, AJ623584, AJ626296, AJ624429, AJ625131, AJ516886, AJ624426, AJ516392, AJ625588, AJ624488, AJ624912,…
GO:0044237	cellular metabolic process	biological_process	2.1137084550863305E-6	65	AJ624649, AJ623547, AJ623938, AJ625549, AJ625548, AJ625546, AJ625447, AJ625934, AJ624248, AJ624894, AJ625342, AJ625832, AJ624732, AJ625244, AJ624925, AJ624829, AJ624828, AJ623726, AJ626437, AJ516537, AJ516599, AJ625133, AJ516491, AJ623584, AJ626296, AJ624429, AJ625621, AJ624426, AJ516392, AJ624488, AJ624324, AJ626427, AJ625974, AJ626091, AJ626329, AJ625324, AJ624871, AJ624125, AJ625874, AJ516580,…
GO:0019538	protein metabolic process	biological_process	2.1804163840956885E-6	48	AJ624649, AJ623547, AJ625549, AJ625548, AJ625546, AJ625447, AJ625934, AJ624248, AJ625342, AJ624732, AJ625244, AJ624925, AJ624829, AJ623726, AJ626437, AJ516491, AJ626296, AJ624429, AJ625621, AJ624426, AJ516392, AJ624488, AJ624324, AJ625974, AJ626091, AJ625324, AJ624871, AJ624125, AJ625874, AJ516873, AJ624969, AJ626184, AJ626414, AJ625376, AJ623665, AJ516412, AJ625700, AJ624503, AJ625957, AJ624109,…
GO:0043226	organelle	biological_process	2.260920312464762E-6	69	AJ624649, AJ623547, AJ623937, AJ625549, AJ625548, AJ625546, AJ625447, AJ625934, AJ624894, AJ625342, AJ625832, AJ624732, AJ625244, AJ516441, AJ625439, AJ624925, AJ516796, AJ516636, AJ624829, AJ625595, AJ626437, AJ516537, AJ624686, AJ516491, AJ623584, AJ626296, AJ624429, AJ516886, AJ624426, AJ516392, AJ624488, AJ625091, AJ624324, AJ626427, AJ626091, AJ626329, AJ625324, AJ624871, AJ624775, AJ516582,…
GO:0043229	intracellular organelle	biological_process	2.260920312464762E-6	69	AJ624649, AJ623547, AJ623937, AJ625549, AJ625548, AJ625546, AJ625447, AJ625934, AJ624894, AJ625342, AJ625832, AJ624732, AJ625244, AJ516441, AJ625439, AJ624925, AJ516796, AJ516636, AJ624829, AJ625595, AJ626437, AJ516537, AJ624686, AJ516491, AJ623584, AJ626296, AJ624429, AJ516886, AJ624426, AJ516392, AJ624488, AJ625091, AJ624324, AJ626427, AJ626091, AJ626329, AJ625324, AJ624871, AJ624775, AJ516582,…
GO:0022613	ribonucleoprotein complex biogenesis	biological_process	2.512541253120022E-5	14	AJ624649, AJ623547, AJ625342, AJ626437, AJ625133, AJ516491, AJ516392, AJ626329, AJ516873, AJ625376, AJ623665, AJ626179, AJ625366, AJ516361
GO:0044446	intracellular organelle part	biological_process	2.7897867349146143E-5	34	AJ623937, AJ625447, AJ624894, AJ625244, AJ625439, AJ516796, AJ516636, AJ624829, AJ625595, AJ516537, AJ624686, AJ516886, AJ624426, AJ624488, AJ625091, AJ624324, AJ626329, AJ516582, AJ624125, AJ625874, AJ625027, AJ516873, AJ625473, AJ625866, AJ623665, AJ516412, AJ624503, AJ626273, AJ626179, AJ516600, AJ625957, AJ516663, AJ625366, AJ516404
GO:0007018	microtubule-based movement	biological_process	4.4090898463015466E-5	7	AJ623937, AJ516796, AJ625595, AJ516886, AJ625091, AJ625473, AJ625866
GO:0044444	cytoplasmic part	biological_process	5.1209502763361695E-5	47	AJ624254, AJ624649, AJ623547, AJ625549, AJ625548, AJ625546, AJ625447, AJ625934, AJ624894, AJ625342, AJ624732, AJ624925, AJ516636, AJ624829, AJ626437, AJ516491, AJ623584, AJ626296, AJ624429, AJ516886, AJ624426, AJ516392, AJ624488, AJ624324, AJ626427, AJ625974, AJ626091, AJ625324, AJ624775, AJ624125, AJ516873, AJ626184, AJ626414, AJ625473, AJ625376, AJ516574, AJ623665, AJ624503, AJ625957, AJ624109,…
GO:0044238	primary metabolic process	biological_process	5.496018930562677E-5	66	AJ624649, AJ623547, AJ623938, AJ625549, AJ625548, AJ625546, AJ625447, AJ625934, AJ624248, AJ624894, AJ625342, AJ625832, AJ624732, AJ625244, AJ624925, AJ624829, AJ624828, AJ623726, AJ626437, AJ516537, AJ516599, AJ625133, AJ516491, AJ626296, AJ624429, AJ625131, AJ625621, AJ624426, AJ516392, AJ624488, AJ624324, AJ626427, AJ625974, AJ626091, AJ626329, AJ625324, AJ624871, AJ624775, AJ624125, AJ625874,…
GO:0044422	organelle part	biological_process	6.455760677525318E-5	34	AJ623937, AJ625447, AJ624894, AJ625244, AJ625439, AJ516796, AJ516636, AJ624829, AJ625595, AJ516537, AJ624686, AJ516886, AJ624426, AJ624488, AJ625091, AJ624324, AJ626329, AJ516582, AJ624125, AJ625874, AJ625027, AJ516873, AJ625473, AJ625866, AJ623665, AJ516412, AJ624503, AJ626273, AJ626179, AJ516600, AJ625957, AJ516663, AJ625366, AJ516404
GO:0003723	RNA binding	biological_process	6.943521673747604E-5	26	AJ623547, AJ623938, AJ625549, AJ625548, AJ625447, AJ625934, AJ624248, AJ625342, AJ625439, AJ624829, AJ516537, AJ626296, AJ624429, AJ516392, AJ625874, AJ624089, AJ516873, AJ626184, AJ625376, AJ516574, AJ516412, AJ625366, AJ516364, AJ516361, AJ516752, AJ624844
GO:0008152	metabolic process	biological_process	9.314869888396338E-5	71	AJ624649, AJ623547, AJ623938, AJ625549, AJ625548, AJ625546, AJ625447, AJ625934, AJ624248, AJ624894, AJ625342, AJ625832, AJ624732, AJ625244, AJ624630, AJ624925, AJ624829, AJ624828, AJ623726, AJ626437, AJ516537, AJ516599, AJ625133, AJ516491, AJ623584, AJ626296, AJ624429, AJ625131, AJ625621, AJ624426, AJ516392, AJ624488, AJ624324, AJ626427, AJ625974, AJ626091, AJ626329, AJ625324, AJ624871, AJ624775,…
GO:0065003	macromolecular complex assembly	biological_process	9.823249542401749E-5	11	AJ516796, AJ625595, AJ624686, AJ516886, AJ625091, AJ626329, AJ516582, AJ625866, AJ626179, AJ516600, AJ516663
GO:0042254	ribosome biogenesis	biological_process	1.4253634181116907E-4	12	AJ624649, AJ623547, AJ625342, AJ626437, AJ625133, AJ516491, AJ516392, AJ516873, AJ625376, AJ623665, AJ625366, AJ516361
GO:0034622	cellular macromolecular complex assembly	biological_process	1.5043565609744008E-4	10	AJ516796, AJ625595, AJ624686, AJ625091, AJ626329, AJ516582, AJ625866, AJ626179, AJ516600, AJ516663
GO:0007017	microtubule-based process	biological_process	1.830015081143408E-4	8	AJ623937, AJ516796, AJ625595, AJ516886, AJ625091, AJ625027, AJ625473, AJ625866
GO:0000786	nucleosome	biological_process	2.678822844322838E-4	4	AJ624686, AJ516582, AJ516600, AJ516663
GO:0032993	protein-DNA complex	biological_process	2.678822844322838E-4	4	AJ624686, AJ516582, AJ516600, AJ516663
GO:0034621	cellular macromolecular complex subunit organization	biological_process	3.627341488356516E-4	10	AJ516796, AJ625595, AJ624686, AJ625091, AJ626329, AJ516582, AJ625866, AJ626179, AJ516600, AJ516663
GO:0043933	macromolecular complex subunit organization	biological_process	4.814168258125778E-4	11	AJ516796, AJ625595, AJ624686, AJ516886, AJ625091, AJ626329, AJ516582, AJ625866, AJ626179, AJ516600, AJ516663
GO:0044428	nuclear part	biological_process	5.155704223836941E-4	15	AJ625447, AJ625244, AJ625439, AJ516537, AJ626329, AJ516582, AJ624125, AJ625874, AJ625027, AJ516412, AJ626273, AJ626179, AJ516600, AJ625366, AJ516404
GO:0005694	chromosome	biological_process	5.508045474396209E-4	8	AJ516441, AJ624686, AJ516582, AJ516580, AJ625027, AJ516412, AJ516600, AJ516663
GO:0071103	DNA conformation change	biological_process	5.670316095831936E-4	5	AJ624686, AJ516582, AJ516412, AJ516600, AJ516663
GO:0002119	nematode larval development	biological_process	8.032442023946549E-4	7	AJ626296, AJ516886, AJ626329, AJ625027, AJ626179, AJ516600, AJ516404
